# Supplementary material for: Life Cycle Assessments in Healthcare: Insights and Standardisation Needs
Source: Int J Environ Res Public Health. 2026 Jun 23;23(7):828. doi: 10.3390/ijerph23070828 (PMC13409760; doi:10.3390/ijerph23070828)
Supplement: Supplementary file 1 [file ijerph-23-00828-s001.zip]

Archive with 1 entries (1 files):
- ijerph-4209092-supplementary.xlsx
