# Supplementary material for: Life Cycle Assessments in Healthcare: Insights and Standardisation Needs
Source: Int J Environ Res Public Health. 2026 Jun 23;23(7):828. doi: 10.3390/ijerph23070828 (PMC13409760; doi:10.3390/ijerph23070828)
Supplement: Supplementary file 1 [file ijerph-23-00828-s001.zip › ijerph-4209092-supplementary.xlsx]

## Sheet: Overview
Supplementary Materials – Overview This supplementary file provides the detailed data underlying the analyses presented in the manuscript. Table S1 summarises the identified healthcare-specific LCA frameworks and product category rules, including their scope, system boundaries, and key methodological requirements. The table supports the qualitative comparison of standards described in Sections 3.…

## Sheet: S1
Phase	Methodological aspect	Care Pathways	GHG-P&M	PCR-PPE	PAS 2090	PCR-Pharma	PCR-Blood	Key methodological implication
GOAL & SCOPE	Functional unit concept	Care pathway defined by patient, disease severity, location and duration	Per product or per use	Declared unit per product incl. packaging	Declared unit: Product quantity (Optional: treatment-based functional unit)	Effect-based treatment FU (therapeutic funktion) or mass-based production FU (Analysis of production processes)	Single dose, ready for adminitstration	Service vs product representation
GOAL & SCOPE	System boundary	Flexible (cradle-to-gate or cradle-to-grave)	Cradle-to-grave (pharmaceuticals: cradle-to-gate allowed)	Cradle-to-grave	Flexible (cradle-to-gate or cradle-to-grave)	Cradle-to-grave	Cradle-to-grave	Generally comparable boundary logic
GOAL & SCOPE	System modelling logic	Modular healthcare pathway (consultation, inpatient care, travel, procedures)	Product life cycle	Product manufacturing life cycle	Product life cycle	Production plus therapeutic application	Administration of pharmaceutical dose	Pathway vs product system modelling
GOAL & SCOPE	Life cycle structure	Pathway modules (activities of care delivery)	Product stages (materials, production, use, disposal)	Manufacturing and distribution stages	Product stages	Production and therapy supply chain	Pharmaceutical supply chain	Activity-based vs production-based modelling
	Life cycle structure detailed	Modules: GP Consultation, Patient Travel, Emergency Department Visit, Inpatient / Bed Day, Surgical Procedure, Condition Self Management For each pathway module defined: - Consumables: medical, non-medical, pharmaceuticals. - Equipment: medical, non-medical - Direct emissions: e.g., anesthetic gases. - Facilities data: fuel, electricity, water, waste, building operations. - Staff travel: necessar…	Include (attributable): raw materials (incl. batteries/packaging), manufacture & sterilisation, energy/water/materials in use, spare parts & repair, end-of-life waste mgmt. Include (non-attributable): sterilisation inputs (energy, water, chemicals), consumables, cleaning chemicals, refrigerant leakage. For pharmaceutical also: API production & Delivery mechanism production	Upstream - Resource extraction & refinement - Raw material & semi product production - Packaging & auxiliary product production - Electricity/fuels production - Waste treatment Core - Product manufacturing & assembly - Packaging & sterilization - Electricity/fuels production - Waste treatment Downstream - Product distribution - End-of-life of product & packaging - Electricity/fuels production Was…	Drug substance manufacturing, Drug product manufacturing, Administration device manufacturing, Packaging, Distribution, Personal product collection and travel to treatment site(s), use stage, end of life	Production of precursor/basic chemicals (including raw material extraction & waste/wastewater treatment) Pharmaceutical manufacturing (API production, formulation, packaging + waste treatment) Transport & distribution (e.g., via pharmacies, hospitals) Use phase (application) End-of-life (EoL): excreted/metabolised or unused/expired products, incl. wastewater and packaging waste treatment	Upstream - Extraction & processing of raw materials - Production of input components, auxiliaries, and semi-products - Relevant services (e.g., transport) - Recycling of secondary materials - Production of packaging - Energy generation for upstream processes Core - Transport of materials/components to manufacturing - Product manufacturing - Storage - Equipment maintenance (<5 years, e.g., replace…
GOAL & SCOPE	Cut-off criteria	Not specified	<1% individual flows, max 5% total	1% mass/energy/impact	2% weight/energy per phase	<1% per impact category (max 5%)	1% mass/energy/impact	Different exclusion strictness
INVENTORY & DATA	Primary data requirement	Processes under provider control	Operational or financial control processes	Core manufacturing processes	Own processes under control	Manufacturing plus therapy data	Manufacturing plus administration data	Healthcare activity vs product system data
INVENTORY & DATA	Secondary data use	Allowed	Allowed	Allowed with quality criteria	Allowed with quality assessment	Time-restricted	Representativeness-restricted	Increasing data formalisation
INVENTORY & DATA	Secondary data use detailed			Upstream: - Specific data under direct control - Real transport data - Electricity: specific mix preferred, otherwise generic/proxy Core processes: - Specific data for assembly, key components, energy - Weighted averages for multiple sites - Waste treatment with specific data where possible Downstream: - Use phase: scenarios or specific data - Electricity: regional residual mix preferred - Transp…		Prefer secondary data if higher quality. Same sources for comparisons; proxy data allowed if ≤10% of total impact (IES 2017).	Upstream Processes - Specific on-site data; contractors’ data for main parts, packaging, auxiliaries. - Transport: actual mode, distance, vehicle load; fallback to generic/proxy if missing. - Electricity: specific → residual supplier → market → consumption; document in EPD. - Blood products: some collection processes may be excluded; include production of usability materials and packaging. - Cons…
INVENTORY & DATA	Data quality approach	(Semi-)Qualitative assessment guidance	Reporting-oriented assessment	Data representativeness criteria	Structured quality rating	Temporal validity rules	Representativeness rules	Different quality assurance rigor
INVENTORY & DATA	Data quality approach detailed		Semi-quantitative assessment external, qualitative assessment internal	Secondary data (if primary data missing): - Current, precise, complete, representative - Proxy data only if ≤10% share of product system - Attributional LCA modelling - Reference year matching EPD validity - 1% cut-off rule - Representativeness ±5%	Pedigree matrix and DQR	Primary data ≤3 years - Secondary data ≤5 years - Older data only with justification - Geographical hierarchy considered - Technical data current Data quality assessment: - Qualitative or semi-quantitative assessment recommended - Optional quantitative assessment possible (e.g., Data Quality Rating - DQR) - Precision criterion: variability ±5%	Generic data: - Data shall be representative within ±5% of environmental impact compared to the basis data - Proxy data impacts must not exceed 10% of the total product system environmental impact.
INVENTORY & DATA	Allocation approach	Allocation via service (e.g. staff, floor area, tine, procedures), aligned with Product Standard & ISO 14040	Physical (simmilar market values) or economic allocation (different market values)	ISO 14044 hierarchy plus polluter-pays principle	ISO 14044 hierarchy	ISO hierarchy plus sensitivity analysis and polluter-pays principle	ISO hierarchy plus polluter-pays principle	Different system logic
IMPACT ASSESSMENT	Impact categories	GWP, water footprint, waste indicators	GWP only	EPD indicator set	PEF indicators	Multiple impact indicators	EPD indicator set	Carbon vs environmental LCA
IMPACT ASSESSMENT	Normalisation / weighting	Not specified	Not specified	Not permitted in EPD	Recommended (PEF)	Internal use only	Not permitted	No harmonised evaluation
INTERPRETATION	Uncertainty analysis	Qualitative required	Qualitative required	Sensitivity analysis for exclusions required	Recommended	Recommended	Sensitivity analysis for economic allocation and for cut-off of inventory data required	Similar analytical procedures
INTERPRETATION	Reporting structure	Qualitative conclusions	Carbon footprint reporting	EPD reporting format	PEF reporting	Internal and external reporting	EPD reporting format	Different reporting purposes

## Sheet: S2
Title	Citation	Study type level 11	Study type level 21	Functional Unit level 11	Functional unit level 21	System boundary Level 11	System boundary Level 21	Included life-cycle-stages1	Impact categories2	Activity data2	Standards2	Emission database2	Characterisation models2	Softwares2	Analyis method2	Medical specialities1
Environmental impact of single-use versus reusable gastroscopes	Pioche M, Pohl H, Cunha Neves JA, Laporte A, Mochet M, Rivory J, Grau R, Jacques J, Grinberg D, Boube M, Baddeley R, Cottinet P-J, Schaefer M, de Santiago ER, Berger A, Sustainability Committee of French Endoscopy society (SFED). Environmental impact of single- use versus reusable gastroscopes. Gut. 2024	Product	Passive, Single Use vs. Passive, Reusable Devices	Number of uses	One use	Life cycle stage	Cradle to grave	Disposal; Packaging ; Production ; Reuse ; Transport ; Use ; Raw materials	Global warming potential; Fossil depletion ; Terrestrial acidification potential ; Freshwater aquatic ecotoxicity ; Eutrophication potential; Water consumption	Hybrid	ISO 14040-44 ;	Ecoinvent ; Base Empreinte	CML (Centrum voor Milieuwetenschappem); AWARE (Available WAter REmaining)	SimaPro	Contribution analysis ; Comparative analysis ; Sensitivity analysis ; Uncertainty analysis	Cardiology
Improving sustainability of anaesthesia breathing circuits: implementing weekly rather than daily changes	Poh PK, Ting PLM, Wong CSW, Ng SWB, Liu EH. Improving sustainability of anaesthesia breathing circuits: implementing weekly rather than daily changes. British journal of anaesthesia : BJA. 2024;	Product	Passive, Single Use vs. Passive, Reusable Devices	Number of uses	One use	Life cycle stage	Cradle to grave	Disposal ; Packaging ; Production ; Transport ; Use ; Consumables; Raw materials	Global warming potential;	Process activity data (process emission factor)	GHG Protocol ; PAS 2050	ICE (Inventory of Carbon and Energy database) ; DEFRA (Department for Evironment, Food and Rural Affairs)	IPCC (Intergovernmental Panel of Climate Change) ;	–	Contribution analysis ; Comparative analysis	Anesthesiology; emergenc…
Virtual consultations for skin lesion assessment reduce carbon footprint compared to in-person reviews	Jones L, Koch K, Oakley A. Virtual consultations for skin lesion assessment reduce carbon footprint compared to in- person reviews. Australian journal of general practice. 2024;53(8):554-.	Service	Diagnostic procedures	Provision over time period	Provision over 6 months	Emission category	Scope 1-3	Staff transport ; Building energy use; Equipment energy use ; Patient transport	Global warming potential;	Process activity data (process emission factor)	GHG Protocol ; ISO 14064	BEIS (Business Energy & Industrial Strategy)	IPCC (Intergovernmental Panel of Climate Change) ;	–	Contribution analysis ; Comparative analysis ; Scenario analysis	Dermatology
The carbon footprint of the perioperative transurethral resection of bladder tumour pathway	John JB, Collins M, Eames S, O’Flynn K, Briggs TWR, Gray WK, McGrath JS. The carbon footprint of the perioperative transurethral resection of bladder tumour pathway. BJU International. 2024 July	Service	Surgical procedures	Number of practice	One procedure	Temporal care pathway	Admission to discharge	Anesthetic gases ; Disposal ; Laundry ; Medical equipment ; Patient transport ; Pharmaceuticals ; Production ; Raw materials ; Transport ; Use ; Building energy use; Reuse ; Staff transport	Global warming potential;	Process activity data (process emission factor)	GHG Protocol ;	Ecoinvent ; DEFRA (Department for Evironment, Food and Rural Affairs) ; BEIS (Business Energy &…	IPCC (Intergovernmental Panel of Climate Change) ;	–	Contribution analysis ; Sensitivity analysis	Urology
The carbon footprint of health care delivery in Western Australia's public health system	Irwin A, Malik A, Vyas A, Bateman C, Joyce S. The carbon footprint of health care delivery in Western Australia’s public health system. The Lancet regional health Western Pacific. 2024;48.	Organisational	(Partial) healthcare system	Provision over time period	Provision over one year	Emission category	Scope 1-3	Anesthetic gases ; Chemicals ; Disposal ; Pharmaceuticals ; Production ; Transport ; Use ; Building energy use; Raw materials ; Reuse	Global warming potential;	Financial activity data (EEIO emission factor)	–	–	–	–	Contribution analysis ; Comparative analysis	Healthcare unspecified
Single-use synthetic plastic and natural fibre anaesthetic drug trays: a comparative life cycle assessment of environmental impacts	Lightfoot SJ, Grant T, Boyden A, McAlister S. Single-use synthetic plastic and natural fibre anaesthetic drug trays: a comparative life cycle assessment of environmental impacts. British Journal of Anaesthesia : BJA. 2024;	Product	Passive, Single Use Devices with Few or Single Components/Materials	Number of uses	One use	Life cycle stage	Cradle to grave	Disposal; Production ; Transport ; Raw materials	Global warming potential; Water scarcity ; Particulate matter formation ; Mineral resource scarcity ; Water consumption	Process activity data (process emission factor)	ISO 14040-44 ; GHG Protocol	Ecoinvent ; AusLCI (Australian National Life Cycle Inventory Database)	IPCC (Intergovernmental Panel of Climate Change) ;	SimaPro	Comparative analysis ; Contribution analysis	Anesthesiology; emergenc…
A Randomized Noninferiority Trial to Compare Enteral to Parenteral Phosphate Replacement on Biochemistry, Waste, and Environmental Impact and Healthcare Cost in Critically Ill Patients With Mild to Moderate Hypophosphatemia*	Nguyen C, Panganiban H, Fazio T, Karahalios A, Ankravs M, MacIsaac C, Rechnitzer T, Arno L, Tran-Duy A, McAlister S, Ali Abdelhamid Y, Deane A. A Randomized Noninferiority Trial to Compare Enteral to Parenteral Phosphate Replacement on Biochemistry, Waste, and Environmental Impact and Healthcare Cost in Critically Ill Patients With Mild to Moderate Hypophosphatemi a*. Critical Care Medicine. 2024…	Service	Non-surgical therapeutic interventions	One patient	One patient's treatment	-	-	Disposal; Packaging ; Pharmaceuticals ; Production ; Raw materials ; Waste	Global warming potential; Waste generation	Process activity data (process emission factor)	–	Ecoinvent ; AusLCI (Australian National Life Cycle Inventory Database)	IPCC (Intergovernmental Panel of Climate Change) ;	SimaPro	Comparative analysis	Anesthesiology; emergenc…
What Is the Carbon Footprint of Adult Spinal Deformity Surgery?	Nakarai H, Kwas C, Mai E, Singh N, Zhang B, Clohisy JC, Merrill RK, Pajak A, Du J, Kazarian GS, Kaidi AC, Samuel JT, Qureshi S, Cunningham ME, Lovecchio FC, Kim HJ. What Is the Carbon Footprint of Adult Spinal Deformity Surgery? Journal of Clinical Medicine. 2024; 13(13):3731.	Service	Surgical procedures	Number of practice	One procedure	Life cycle stage	Distribution to grave	Anesthetic gases ; Building energy use; Disposal ; Equipment energy use ; Pharmaceuticals ; Use ; Medical equipment ; Reuse ; Transport	Global warming potential;	Process activity data (process emission factor)	ISO 14040-44 ;	Ecoinvent ;	IPCC (Intergovernmental Panel of Climate Change) ;	Umberto NXT	Comparative analysis ; Contribution analysis	Neurosurgery Orthopedics
Carbon footprint of tonsillectomy	Cannon J, Tailor H, Douglas C. Carbon footprint of tonsillectomy. The Surgeon. June 2024.	Service	Surgical procedures	Number of practice	One procedure	Life cycle stage	Cradle to grave	Building energy use ; Disposal; Equipment energy use ; Medical equipment ; Patient transport ; Reuse ; Use ; Anesthetic gases ; Consumables ; Staff transport	Global warming potential;	Process activity data (process emission factor)	GHG Protocol ;	–	IPCC (Intergovernmental Panel of Climate Change) ;	–	Contribution analysis ;	ENT
Does reusable mean green? Comparison of the environmental impact of reusable operating room bed covers and lift sheets versus single-use	Chang JH, Woo KP, Silva de Souza Lima Cano N, Bilec MM, Camhi M, Melnyk AI, Gross A, Walsh RM, Asfaw SH, Gordon IO, Miller BT. Does reusable mean green? Comparison of the environmental impact of reusable operating room bed covers and lift sheets versus single-use. The Surgeon. 2024 June.	Product	Passive, Single Use vs. Passive, Reusable Devices	Number of uses	50 uses	Life cycle stage	Cradle to grave	Disposal; Packaging ; Reuse ; Transport ; Use ; Raw materials	Global warming potential; Ozone depletion potential; Photochemical oxidant creation ; Acidification potential; Eutrophication potential; Human toxicity potential: carcinogens ; Human toxicity potential: no-carcinogens ; Ecotoxicity potential; Respiratory effects	Process activity data (process emission factor)	ISO 14040-44 ;	Ecoinvent ; USLCI (United States Life Cycle Inventory Database)	TRACI (Tool for the Reduction and Assessment of Chemical and other environmental Impact)	SimaPro	Contribution analysis ; Comparative analysis ; Sensitivity analysis	Healthcare unspecified
Exploring the Environmental Impact of Telemedicine: A Life Cycle Assessment	Savoldelli A, Landi D, Rizzi C. Exploring the Environmental Impact of Telemedicine: A Life Cycle Assessment. Studies in Health Technology and Informatics. 2024;313:81-86.	Service	Ancillary services	Number of practice	One appointment	Life cycle stage	Cradle to grave	Internet data transfer … ; Medical equipment ; Equipment energy use ; Patient transport ; Virtual care	Global warming potential;	Process activity data (process emission factor)	ISO 14040-44 ;	Ecoinvent ;	–	FootprintCalc	Contribution analysis ; Comparative analysis	Cardiology
Carbon footprint of a laser unit: a study of two centres in the UK	Maheshwari K, Epanomeritakis IE, Hills S, Hindocha S. Carbon footprint of a laser unit: a study of two centres in the UK. Lasers in Medical Science. 2024;39(1):134– 134.	Service	Surgical procedures	Number of practice	One procedure	Emission category	Scope 1-3	Building energy use ; Medical equipment ; Patient transport ; Waste; Equipment energy use ; Laundry ; Staff transport	Global warming potential;	Process activity data (process emission factor)	GHG Protocol ;	–	–	–	Contribution analysis ; Comparative analysis	Healthcare unspecified
A Life Cycle Assessment of Reusable and Disposable Surgical Caps	Donahue LM, Petit HJ, Thiel CL, Sullivan GA, Gulack BC, Shah AN. A Life Cycle Assessment of Reusable and Disposable Surgical Caps. The Journal of surgical research. 2024;299:112–9.	Product	Passive, Single Use vs. Passive, Reusable Devices	Provision over time period	Provision of coverage for a surgical team over one year	Life cycle stage	Cradle to grave	Disposal; Production ; Transport ; Use ; Raw materials ; Reuse	Global warming potential; Water use; Human health (Endpoint)	Process activity data (process emission factor)	ISO 14040-44 ;	Ecoinvent ;	AWARE (Available WAter REmaining) ; ReCiPe (RIVM and Radboud University, CML and PRé Consultants) ; TRACI (Tool for the Reduction and Assessment of Chemical and other environmental Impact)	SimaPro	Contribution analysis ; Comparative analysis ; Sensitivity analysis	Healthcare unspecified
Carbon Footprint of Open Carpal Tunnel Release Surgery Performed in the Procedure Room Versus Operating Room Setting	Grothaus O, Jorgensen A, Maughan G, Anto M, Kazmers NH, Garcia BN. Carbon Footprint of Open Carpal Tunnel Release Surgery Performed in the Procedure Room Versus Operating Room Setting. The Journal of Hand Surgery (American ed). 2024;	Service	Surgical procedures	Number of practice	One procedure	Spatial patient flow	Door-to-door	Building energy use; Disposal ; Medical equipment ; Production ; Transport ; Use ; Equipment energy use ; Raw materials ; Reuse	Global warming potential;	Hybrid	GHG Protocol ;	WARM (Waste Reduction Model);	IPCC (Intergovernmental Panel of Climate Change) ;	–	Contribution analysis ; Comparative analysis	Orthopedics
Managing greenhouse gas emissions in the terminal year of life in an overwhelmed health system: a paradigm shift for people and our planet	Sergeant M, Ly O, Kandasamy S, Anand SS, de Souza RJ. Managing greenhouse gas emissions in the terminal year of life in an overwhelmed health system: a paradigm shift for people and our planet. Lancet Planet Health. 2024 May;8(5).	Organisational	Hospital	One patient	One patient per day	Emission category	Scope 1-2	Energy; Equipment energy use ; Building energy use	Global warming potential;	Hybrid	GHG Protocol ; ISO 14064	–	IPCC (Intergovernmental Panel of Climate Change) ;	–	Comparative analysis ; Contribution analysis	Healthcare unspecified
Herpes zoster in older adults: Impact on carbon footprint in the United States	Curran D, Bitetti J, Catterall I, Wincott S. Herpes zoster in older adults: Impact on carbon footprint in the United States. Human Vaccines & Immunotherapeut ics. 2024;20(1).	Organisational	(Partial) healthcare system	One patient	One patient for one year	Temporal care pathway	Diagnosis to one-year follow up	Medical equipment ; Patient transport ; Pharmaceuticals ; Staff transport; Use ; Building energy use	Global warming potential;	Process activity data (process emission factor)	–	–	–	–	Contribution analysis ;	General practice
The environmental impact of nitrous oxide inhalation sedation appointments and equipment used in dentistry	Fennell-Wells A, Duane B, Ashley P, Morgan E. The environmental impact of nitrous oxide inhalation sedation appointments and equipment used in dentistry. European Archives of Paediatric Dentistry. 2024 April.	Product	Pharmaceuticals	Provision over time period	Provision over 30 minutes	Temporal care pathway	Diagnosis to one-year follow up	Medical equipment ; Patient transport ; Pharmaceuticals ; Staff transport; Use ; Building energy use	Global warming potential; Acidification potential; Freshwater aquatic ecotoxicity ; Freshwater eutrophication potential ; Marine eutrophication potential ; Terrestrial eutrophication potential ; Human toxicity potential: carcinogens ; Human toxicity potential: no-carcinogens ; Ionizing radiation ; Ozone depletion potential; Photochemical oxidant creation ; Respiratory inorganics ; Land use ; Wate…	Process activity data (process emission factor)	ISO 14040-44 ; Product Environmental Footprint (PEF)	Ecoinvent ;	Eco-indicator ; ILCD (International Reference Life Cycle Data System)	OpenLCA	Contribution analysis ; Comparative analysis	Dentistry
Carbon savings potential of virtual care in obstructive sleep apnea and otitis media with effusion	Heffernan A, Lalande A, Chadha R, MacNeill A, Chadha NK. Carbon savings potential of virtual care in obstructive sleep apnea and otitis media with effusion. Laryngoscope Investigative Otolaryngology. 2024;9(2).	Service	Diagnostic procedures	Number of practice	Clinic appointments for one procedure	Temporal care pathway	Admission to discharge inkl. Follow up	Patient transport ; Virtual care	Global warming potential;	Process activity data (process emission factor)	–	–	–	–	Contribution analysis ; Comparative analysis	Pediatrics ENT
A life cycle analysis of the environmental impact of procurement, waste and water in the dental practice	Suresh P, Crotty J, Tesanovic S, Alaweed O, Doyle S, Kiandee M, Hayes E, Umeh V, Khalilinejad B, Duane B. A life cycle analysis of the environmental impact of procurement, waste and water in the dental practice. British Dental Journal. 2024;236(7):545– 51.	Organisational	Doctor’s practice	One patient	One patient's treatment	Life cycle stage	Cradle to grave	Disposal; Packaging ; Production ; Reuse ; Transport ; Use ; Raw materials	Global warming potential;	Process activity data (process emission factor)	ISO 14040-44 ; Product Environmental Footprint (PEF)	Ecoinvent ;	–	OpenLCA	Comparative analysis ; Contribution analysis	Dentistry
Environmental impact of hybrid (reusable/single-use) ports versus single-use equivalents in robotic surgery	Rizan C. Environmental impact of hybrid (reusable/single- use) ports versus single-use equivalents in robotic surgery. Journal of robotic surgery. 2024;18(1):155– 155.	Product	Passive, Single Use vs. Passive, Reusable Devices	Number of uses	One use	Life cycle stage	Cradle to grave	Disposal; Packaging ; Production ; Reuse ; Transport ; Use ; Raw materials	Global warming potential; Ozone depletion potential; Ionizing radiation ; Photochemical oxidant creation ; Photochemical oxidant creation ; Particulate matter formation ; Terrestrial acidification potential ; Freshwater eutrophication potential ; Marine eutrophication potential ; Terrestrial ecotoxicity potential; Freshwater aquatic ecotoxicity ; Marine aquatic ecotoxicity potential ; Human toxic…	Process activity data (process emission factor)	ISO 14040-44 ;	Ecoinvent ; Industry Data LCA library	ReCiPe (RIVM and Radboud University, CML and PRé Consultants);	SimaPro	Contribution analysis ; Comparative analysis	Cardiothoracic surgery
Methodological guide for assessing the carbon footprint of external beam radiotherapy: A single-center study with quantified mitigation strategies	Ali D, Piffoux M. Methodological guide for assessing the carbon footprint of external beam radiotherapy: A single-center study with quantified mitigation strategies. Clinical and Translational Radiation Oncology. 2024(46).	Service	Non-surgical therapeutic interventions	Number of practice	One treatment course	Emission category	Scope 1-3	Administration ; Anesthetic gases ; Building energy use ; Disposal ; Equipment energy use ; Internet data transfer … ; Laundry ; Patient transport ; Pharmaceuticals ; Production ; Raw materials ; Structures and equipm… ; Use ; Waste; Consumables ; Staff transport ; Transport	Global warming potential;	Hybrid	GHG Protocol ; ISO 14064	Base Carbone	–	Bilan Carbone	Contribution analysis ; Sensitivity analysis	Radiation oncology
Environmental impact of flexible cystoscopy: A comparative analysis between carbon footprint of Isiris® single-use cystoscope and reusable flexible cystoscope and a systematic review of literature	Jahrreiss V, Sarrot P, Davis NF, Somani B. Environmental Impact of Flexible Cystoscopy: A Comparative Analysis Between Carbon Footprint of Isiris ® Single- Use Cystoscope and Reusable Flexible Cystoscope and a Systematic Review of Literature. Journal of Endourology. 2024;38(4):386– 94.	Product	Energy Consuming Devices	Number of uses	One use	Life cycle stage	Cradle to grave	Disposal; Production ; Use ; Raw materials ; Reuse	Global warming potential;	Process activity data (process emission factor)	–	–	–	–	Contribution analysis ; Comparative analysis ; Sensitivity analysis	Urology
What is the environmental impact of a blood transfusion? A life cycle assessment of transfusion services across England	Hibbs SP, Thomas S, Agarwal N, Andrews C, Eskander S, Abdalla AS, Staves J, Eckelman MJ, Murphy MF. What is the environmental impact of a blood transfusion? A life cycle assessment of transfusion services across England. Transfusion. 2024;1–8.	Service	Non-surgical therapeutic interventions	Amount of items	One item	Life cycle stage	Cradle to grave	Disposal ; Distribution ; Equipment energy use ; Laboratory testing ; Packaging ; Production ; Refrigerants; Storage ; Transport ; Use ; Consumables	Global warming potential;	Process activity data (process emission factor)	–	ICE (Inventory of Carbon and Energy database) ; WARM (Waste Reduction Model)	IPCC (Intergovernmental Panel of Climate Change) ;	–	Contribution analysis ; Sensitivity analysis ; Uncertainty analysis	Cardiology
Carbon Footprint of Minor Foot and Ankle Surgery: A Randomized Controlled Trial	Parker EB, Bluman EM, Chiodo CP, Martin EA, Smith JT. Carbon Footprint of Minor Foot and Ankle Surgery: A Randomized Controlled Trial. Foot & Ankle Orthopaedics. 2024;9(1).	Service	Surgical procedures	Number of practice	One procedure	Spatial patient flow	Door-to-door	Disposal; Reuse ; Laundry ; Use	Global warming potential;	Process activity data (process emission factor)	–	–	IPCC (Intergovernmental Panel of Climate Change) ;	–	Contribution analysis ; Comparative analysis	Orthopedics
Telemedicine for sustainable postoperative follow-up: a prospective pilot study evaluating the hybrid life- cycle assessment approach to carbon footprint analysis.	Lathan R, Hitchman L, Walshaw J, Ravindhran B, Carradice D, Smith G, Chetter I, Yiasemidou M. Telemedicine for sustainable postoperative follow-up: a prospective pilot study evaluating the hybrid life- cycle assessment approach to carbon footprint analysis. Frontiers in Surgery. 2024;11.	Service	Ancillary services	Provision over time period	Provision for 28 patients	Emission category	Scope 1-3	Anesthetic gases ; Building energy use ; Equipment energy use ; Pharmaceuticals ; Water use; Disposal ; Patient transport	Global warming potential;	Hybrid	GHG Protocol ; ISO 14040-44	DEFRA (Department for Evironment, Food and Rural Affairs) ; BEIS (Business Energy & Industrial Strategy)	–	–	Contribution analysis ; Comparative analysis	Cardiothoracic surgery
Environmental sustainability of post-orthodontic dental retainers: a comparative life- cycle assessment of Hawley and Essix retainers	Da Tan TY, Duane B, Hussein A, Samsonova A, Sizun G, Shakerdi L, Taqi R, Wolfram S, Ziaeefard N, Sagheri D. Environmental sustainability of post-orthodontic dental retainers: a comparative life- cycle assessment of Hawley and Essix retainers. European Journal of Orthodontics. 2024; 46(2).	Product	Passive, Single Use Devices with Multiple Components/Materials	Amount of items	One item	Life cycle stage	Cradle to grave	Disposal; Packaging ; Production ; Transport ; Use ; Raw materials	Global warming potential; Acidification potential; Freshwater aquatic ecotoxicity ; Freshwater eutrophication potential ; Marine eutrophication potential ; Terrestrial eutrophication potential ; Human toxicity potential: carcinogens ; Human toxicity potential: no-carcinogens ; Ionizing radiation ; Land use ; Ozone depletion potential; Respiratory inorganics ; Photochemical oxidant creation ; Reso…	Process activity data (process emission factor)	ISO 14040-44 ; Product Environmental Footprint (PEF)	Ecoinvent ;	ReCiPe (RIVM and Radboud University, CML and PRé Consultants);	OpenLCA	Contribution analysis ; Comparative analysis	Dentistry
The carbon footprint of a surgical pathology laboratory in France	Béchu C, Rullier A, Lesoin PE, Gaillot- Durand L, Trecourt A, Gosset P, Tilmant C. The carbon footprint of a surgical pathology laboratory in France. American journal of clinical pathology. 2024;	Organisational	Hospital area	Provision over time period	Provision over one year	Emission category	Scope 1-3	Building energy use ; Equipment energy use ; Medical equipment ; Packaging ; Production ; Raw materials ; Transport ; Use ; Water use; Disposal ; Staff transport	Global warming potential;	Hybrid	–	Base Carbone	–	Bilan Carbone	Contribution analysis ; Comparative analysis	Pathology
Carbon footprint of hospital laundry: a life-cycle assessment	John J, Collins M, O'Flynn K, Briggs T, Gray W, McGrath J. Carbon footprint of hospital laundry: a life-cycle assessment. BMJ Open. 2024;14(2)	Organisational	Hospital area	Provision over time period	Provision over one year	Life cycle stage	Cradle to grave	Building energy use ; Disposal ; Equipment energy use ; Laundry ; Medical equipment ; Packaging ; Production ; Reuse ; Staff transport; Transport ; Water use ; Raw materials	Global warming potential;	Process activity data (process emission factor)	GHG Protocol ;	Ecoinvent ; DEFRA (Department for Evironment, Food and Rural Affairs) ; BEIS (Business Energy &…	IPCC (Intergovernmental Panel of Climate Change) ;	–	Contribution analysis ; Comparative analysis ; Scenario analysis ; Sensitivity analysis	Healthcare unspecified
Carbon footprint of total intravenous and inhalational anesthesia in the transcatheter aortic valve replacement procedure	Yang L, Hubert J, Gitundu S, Brovman E, Cobey F. Carbon footprint of total intravenous and inhalational anesthesia in the transcatheter aortic valve replacement procedure. Journal of cardiothoracic and vascular anesthesia. 2024.	Product	Pharmaceuticals	Number of practice	One procedure	Spatial patient flow	Door-to-door	Equipment energy use; Medical equipment ; Pharmaceuticals ; Production ; Raw materials	Global warming potential;	Process activity data (process emission factor)	–	–	IPCC (Intergovernmental Panel of Climate Change) ;	–	Contribution analysis ; Comparative analysis	Cardiology
Environmental Impact of a Direct Laryngoscopy: Opportunities for Pollution Mitigation	Filley GI, Kayastha D, Hayes W, Mehra S, Sherman JD, Eckelman MJ. Environmental Impact of a Direct Laryngoscopy: Opportunities for Pollution Mitigation. The Laryngoscope. 2024;	Service	Diagnostic procedures	Number of practice	One procedure	Life cycle stage	Cradle to grave	Disposal; Packaging ; Production ; Reuse ; Transport ; Use ; Raw materials	Global warming potential; Particulate matter formation ; Water use ; Terrestrial ecotoxicity potential; Terrestrial acidification potential ; Ozone depletion potential; Ozone formation: human health ; Ozone formation: terrestrial ecosystems ; Mineral resource scarcity ; Marine eutrophication potential ; Marine aquatic ecotoxicity potential ; Land use ; Ionizing radiation ; Human toxicity potentia…	Process activity data (process emission factor)	ISO 14040-44 ;	Ecoinvent ;	ReCiPe (RIVM and Radboud University, CML and PRé Consultants);	OpenLCA	Contribution analysis ; Comparative analysis ; Scenario analysis	ENT
The carbon footprint and wastage of intravitreal injections	Maestri F, Ferrero A, Rothschild P-R, Eymard P, Brézin AP, Monnet D. The carbon footprint and wastage of intravitreal injections. Journal Français d'Ophtalmologie. 2024;47(4).	Service	Surgical procedures	Number of practice	One procedure	Spatial patient flow	Door-to-door	Building energy use ; Disposal ; Equipment energy use ; Pharmaceuticals ; Production ; Raw materials ; Staff transport ; Use ; Waste; Consumables ; Patient transport ; Transport	Global warming potential; Solid waste	Hybrid	PAS 2050 ;	Base Carbone ; DEFRA (Department for Evironment, Food and Rural Affairs)	IPCC (Intergovernmental Panel of Climate Change) ;	Bilan Carbone	Contribution analysis ;	Ophthalmology
The relative carbon footprint differences between NICE melanoma follow-up pathways 2015 and 2022	Grover S, Patel N, Tso S. The relative carbon footprint differences between NICE melanoma follow- up pathways 2015 and 2022. Clinical and experimental dermatology. 2024	Service	Ancillary services	One Patient	One patient's treatment	Life cycle stage	Cradle to grave	Medical equipment ; Equipment energy use; Patient transport	Global warming potential;	Process activity data (process emission factor)	–	–	–	–	Contribution analysis ; Comparative analysis	Dermatology Oncology
The Environmental Impacts of Electronic Medical Records Versus Paper Records at a Large Eye Hospital in India: Life Cycle Assessment Study	Kwon C, Essayei L, Spencer M, Etheridge T, Venkatesh R, Vengadesan N, Thiel CL. The Environmental Impacts of Electronic Medical Records Versus Paper Records at a Large Eye Hospital in India: Life Cycle Assessment Study. Journal of Medical Internet Research. Feb 2024;26.	Service	Ancillary services	Provision over time period	Provision for one person	Life cycle stage	Cradle to grave	Consumables ; Disposal ; Production ; Transport ; Use ; Equipment energy use; Raw materials	Global warming potential; Ozone depletion potential; Summer smog ; Acidification potential; Eutrophication potential; Ecotoxicity potential; Human health: carcinogens ; Human health: non-carcinogens ; Fossil fuel depletion potential; Respiratory effects	Process activity data (process emission factor)	ISO 14040-44 ;	Ecoinvent ;	TRACI (Tool for the Reduction and Assessment of Chemical and other environmental Impact)	SimaPro	Contribution analysis ; Comparative analysis ; Sensitivity analysis ; Scenario analysis	Healthcare unspecified
Life cycle assessment of medical oxygen	Tariq M, Siddhantakar A, Sherman JD, Cimprich A, Young SB. Life cycle assessment of medical oxygen. Journal of cleaner production. March 2024;444:141126-.	Product	Pharmaceuticals	One patient	One patient per day	Life cycle stage	Cradle to patient bedside	Production ; Transport; Raw materials	Global warming potential; Fossil depletion ; Human toxicity potential: carcinogens ; Human toxicity potential: no-carcinogens ; Particulate matter formation ; Ecotoxicity potential;	Process activity data (process emission factor)	ISO 14040-44 ;	Ecoinvent ;	TRACI (Tool for the Reduction and Assessment of Chemical and other environmental Impact)	OpenLCA	Contribution analysis ; Comparative analysis ; Scenario analysis ; Sensitivity analysis	Cardiology
The Biodiversity Impact of Health Care: Quantifying the Extinction-Risk Footprint of Health Care in The Netherlands and Other European Countries	Irwin A, Geschke A, Mackenbach JP. The Biodiversity Impact of Health Care: Quantifying the Extinction-Risk Footprint of Health Care in The Netherlands and Other European Countries. Sustainability. 2024; 16(3):1343.	Organisational	(Partial) healthcare system	Provision over time period	Provision over one year	Life cycle stage	Cradle to grave	Construction ; Disposal; Equipment energy use ; Infrastructure ; Medical equipment ; Pharmaceuticals ; Production ; Raw materials ; Use ; Building energy use ; Hospital care ; Physician and clinical s… ; Transport	Species extinction risk ;	Financial activity data (EEIO emission factor)	–	–	–	–	Contribution analysis ; Comparative analysis	Healthcare unspecified
Impact of delivery instruments on the environment: A life cycle assessment	van Zanten F, Tensen S, Snijder L, Broeren M, Kwee A. Impact of delivery instruments on the environment: A life cycle assessment. Reproductive, Female and Child Health. 2024;3(1):e72	Product	Passive, Single Use vs. Passive, Reusable Devices	Number of uses	500 uses	Life cycle stage	Cradle to grave	Disposal; Packaging ; Production ; Reuse ; Transport ; Use ; Raw materials	Global warming potential; Disability-adjusted life years	Process activity data (process emission factor)	–	Ecoinvent ;	ReCiPe (RIVM and Radboud University, CML and PRé Consultants);	SimaPro	Contribution analysis ; Comparative analysis ; Sensitivity analysis	Obstetrics & gynecology
The carbon footprint of different modes of birth in the UK and the Netherlands: An exploratory study using life cycle assessment	Spil NA, van Nieuwenhuizen KE, Rowe R, Thornton JG, Murphy E, Verheijen E, Shelton C, Heazell A. The carbon footprint of different modes of birth in the UK and the Netherlands: An exploratory study using life cycle assessment. British Journal of Obstetrics and Gynaecology. Jan 2024;	Service	Surgical procedures	Number of practice	One procedure	Temporal care pathway	Admission to discharge	Anesthetic gases ; Disposal ; Laundry ; Pharmaceuticals ; Production ; Raw materials ; Reuse ; Use ; Building energy use; Consumables ; Medical equipment	Global warming potential;	Process activity data (process emission factor)	–	IDEMAT (Industrial Des… ; Ecoinvent ; ICE (Inventory of Carbon and Energy database) ; DEFRA (Department for Evironment, Food and Rural Affairs)	IPCC (Intergovernmental Panel of Climate Change) ;	OpenLCA	Contribution analysis ; Comparative analysis ; Sensitivity analysis	Obstetrics & gynecology
Carbon footprint and cost reduction by endoscopic grading of gastric intestinal metaplasia using narrow- band imaging	Cho JH, Jin SY, Park S. Carbon footprint and cost reduction by endoscopic grading of gastric intestinal metaplasia using narrow-band imaging. Journal of gastroenterology and hepatology. Jan 2024;	Service	Diagnostic imaging	Number of practice	One procedure	Spatial patient flow	Door-to-door	Consumables ; Equipment energy use ; Building energy use; Disposal ; Medical equipment	Global warming potential;	Process activity data (process emission factor)	GHG Protocol ;	Base Carbone	IPCC (Intergovernmental Panel of Climate Change) ;	Bilan Carbone	Comparative analysis ; Contribution analysis	Cardiology
Reducing Carbon Footprint of Disposable Pulse Lavage Systems in Total Hip and Knee Arthroplasty	Chan M, Mutimer J. Reducing Carbon Footprint of Disposable Pulse Lavage Systems in Total Hip and Knee Arthroplasty. Cureus. Jan 2024;16(1):e52195	Product	Passive, Single Use Devices with Multiple Components/Materials	Number of uses	One use	Life cycle stage	Cradle to grave	Disposal; Packaging ; Production ; Raw materials ; Transport	Global warming potential;	Process activity data (process emission factor)	–	BEIS (Business Energy & Industrial Strategy)	IPCC (Intergovernmental Panel of Climate Change) ;	–	Comparative analysis ; Scenario analysis	Orthopedics
The embodied carbon of paracetamol and the consumables associated with different routes of administration in paediatrics	Wilson N, Dalton C. The embodied carbon of paracetamol and the consumables associated with different routes of administration in paediatrics. The Journal of Climate Change and Health. Jan 2024:100298	Product	Pharmaceuticals	Mass of item	750 mg	Life cycle stage	Cradle to use	Packaging ; Production ; Consumables; Raw materials	Global warming potential;	Hybrid	–	ICE (Inventory of Carbon and Energy database) ;	–	–	Contribution analysis ; Comparative analysis ; Sensitivity analysis	Pediatrics
Carbon footprint of laparoscopic right hemicolectomy	Taylor AS, Au S, Krivankova B, Asanai K, Manimaran N. Carbon footprint of laparoscopic right hemicolectomy. British Journal of Surgery. 2023; Dec.	Service	Surgical procedures	Number of practice	One procedure	Spatial patient flow	Door-to-door	Disposal ; Packaging ; Pharmaceuticals; Production ; Raw materials ; Reuse ; Building energy use	Global warming potential;	Process activity data (process emission factor)	ISO 14040-44 ;	ICE (Inventory of Carbon and Energy database) ;	–	–	Contribution analysis ;	Cardiothoracic surgery
Comparative Life Cycle Assessment Between Single- Use and Reprocessed IPC Sleeves	Lichtnegger S, Meissner M, Paolini F, Veloz A, Saunders R. Comparative Life Cycle Assessment Between Single- Use and Reprocessed IPC Sleeves. Risk Manag Healthcare Policy. 2023 Dec;16:2715-2726	Product	Passive, Single Use vs. Passive, Reusable Devices	Number of uses	5 uses	Life cycle stage	Cradle to grave	Disposal; Packaging ; Production ; Reuse ; Transport ; Use ; Raw materials	Global warming potential;	Process activity data (process emission factor)	ISO 14040-44 ; Product Environmental Footprint (PEF)	Ecoinvent ;	ReCiPe (RIVM and Radboud University, CML and PRé Consultants) ; CML (Centrum voor Milieuwetenschappem); EF method (Environmental Footprint: European Comission)	Umberto NXT	Contribution analysis ; Comparative analysis ; Sensitivity analysis	Healthcare unspecified
Environmental and economic assessments of industry-level medical waste disposal technologies – A case study of ten Chinese megacities	Ji A, Guan J, Zhang S, Ma X, Jing S, Yan G, Liu Y, Li H, Zhao H. Environmental and economic assessments of industry-level medical waste disposal technologies - A case study of ten Chinese megacities. Waste management. 2024;174:203–17.	Organisational	(Partial) healthcare system	Mass of waste	one tonne of waste	Life cycle stage	Gate to grave	Disposal	Global warming potential; Primary energy demand ; Water use ; Acidification potential; Eutrophication potential; Abiotic depletion potential; Respiratory inorganics ; Ozone depletion potential; Photochemical oxidant creation	Process activity data (process emission factor)	ISO 14040-44 ;	ELCD (European Reference Life Cycle Data System) ; CLCD (China Life Cycle Database)	–	eFootprint	Comparative analysis ; Sensitivity analysis	Healthcare unspecified
Addressing Climate Health: A Practical Guide to Quantifying and Reducing Health Care-Associated Emissions	Dilger AE, Shelley J, Bergmark RW, Slutzman JE. Addressing Climate Health: A Practical Guide to Quantifying and Reducing Health Care-Associated Emissions. Otolaryngology– Head and Neck Surgery. 2023	Organisational	Hospital	Provision over time period	Provision over one year	Emission category	Scope 1-2	Anesthetic gases ; Refrigerants ; Transport; Building energy use	Global warming potential;	Process activity data (process emission factor)	GHG Protocol ;	–	IPCC (Intergovernmental Panel of Climate Change) ;	–	Contribution analysis ; Comparative analysis	ENT Ophthalmology
The Carbon Footprint of Epidural Steroid Injections: A Pilot Study	Fogarty AE, Wilson A, Godambe M, Shinde N, Gou C, Decker G, Steensma J. The Carbon Footprint of Epidural Steroid Injections: A Pilot Study. PM & R: The Journal of Injury, Function and Rehabilitation. 2023.	Product	Passive, Single Use Devices with Multiple Components/Materials	Amount of items	One item	Emission category	Scope 3	Production ; Disposal; Raw materials	Global warming potential;	Hybrid	GHG Protocol ;	–	–	–	Comparative analysis ; Contribution analysis	Orthopedics
A Telemedicine Center Reduces the Comprehensive Carbon Footprint in Primary Care: A Monocenter, Retrospective Study	Schmitz-Grosz K, Sommer-Meyer C, Berninger P, Weiszflog E, Jungmichel N, Feierabend D, Battegay E. A Telemedicine Center Reduces the Comprehensive Carbon Footprint in Primary Care: A Monocenter, Retrospective Study. Journal of Primary Care & Community Health. 2023;14.	Service	Diagnostic procedures	Provision over time period	Provision over 2 years	Emission category	Scope 2-3	Building energy use ; Staff transport ; Virtual care ; Equipment energy use ; Internet data transfer …; Patient transport	Global warming potential;	Process activity data (process emission factor)	–	–	–	–	Comparative analysis	General practice
Evaluation and Mitigation of Carbon Footprint of Medical Inhalers	Sosnowski TR, Wylezinski D, Emeryk A. Evaluation and Mitigation of Carbon Footprint of Medical Inhalers. Chemical Engineering Transactions. 2023;105:349-354.	Product	Pharmaceuticals	Amount of items	One item	Life cycle stage	Cradle to grave	Disposal; Use ; Raw materials	Global warming potential;	Process activity data (process emission factor)	–	–	–	OpenLCA	Contribution analysis ; Comparative analysis	Cardiology
A comparison of the carbon footprint of alternative sampling approaches for cervical screening in the UK: A descriptive study	Whittaker M, Davies JC, Sargent A, Sawyer M, Crosbie EJ. A comparison of the carbon footprint of alternative sampling approaches for cervical screening in the UK: A descriptive study. BJOG. Nov 2023.	Service	Diagnostic procedures	Number of practice	One investigation	Emission category	Scope 1-3	Building energy use ; Disposal ; Packaging ; Patient transport ; Production ; Use ; Equipment energy use; Raw materials ; Staff transport	Global warming potential;	Process activity data (process emission factor)	GHG Protocol ;	ICE (Inventory of Carbon and Energy database) ;	–	–	Contribution analysis ; Comparative analysis	Obstetrics & gynecology
A two-step approach to create and evaluate an optimization method for surgical instrument trays to reduce their environmental impact	Schmidt N, Sijm- Eeken ME, Langhout SAM, Ruchtie L, Voorbraak FPJM, Sperna Weiland NH. A two-step approach to create and evaluate an optimization method for surgical instrument trays to reduce their environmental impact. Cleaner Environmental Systems. Dec 2023;11:100154.	Product	Passive, Reusable Devices	Number of practice	One procedure	Life cycle stage	Cradle to grave	Disposal; Packaging ; Production ; Reuse ; Transport ; Use ; Raw materials	Global warming potential;	Process activity data (process emission factor)	–	Ecoinvent ;	ReCiPe (RIVM and Radboud University, CML and PRé Consultants);	SimaPro	Contribution analysis ; Sensitivity analysis ; Scenario analysis ; Uncertainty analysis	Obstetrics & gynecology
The 2023 report of the Lancet Countdown on health and climate change: the imperative for a health- centred response in a world facing irreversible harms	Romanello M, di Napoli C, Green C, Kennard H, Lampard P, Scamman D, Walawender M, et al. The 2023 report of the Lancet Countdown on health and climate change: the imperative for a health-centred response in a world facing irreversible harms. Lancet. 2023; Nov 14: ISSN 0140-6736.	Organisational	(Partial) healthcare system	Provision over time period	Provision over one year	Emission category	Scope 1-3	–	Global warming potential; Human health ( Endpoint)	Financial activity data (EEIO emission factor)	–	PRIMAP emissions database ;	–	–	Comparative analysis	Healthcare unspecified
Estimation of the carbon footprint of arthroscopic rotator cuff repairs in France	Rougereau G, Chatelain L, Zadegan F, Conso C. Estimation of the carbon footprint of arthroscopic rotator cuff repairs in France. Orthopaedics & traumatology, surgery & research. 2023;103755– 103755.	Service	Surgical procedures	Number of practice	One procedure	Emission category	Scope 1-3	Anesthetic gases ; Building energy use ; Consumables ; Disposal; Medical equipment ; Patient transport ; Pharmaceuticals ; Equipment energy use ; Laundry ; Staff transport	Global warming potential;	Hybrid	GHG Protocol ;	Base Carbone	–	–	Comparative analysis ; Contribution analysis	Orthopedics
Environmental impact of the supervised toothbrushing programme amongst children in Scotland	Bakar M, Johnston B, Fitzgerald K, Casby C, Duane B. Environmental impact of the supervised toothbrushing programme amongst children in Scotland. Journal of dentistry. 2023;139:104773– 104773.	Service	Ancillary services	Provision over time period	Provision over one year	Life cycle stage	Cradle to grave	Disposal ; Packaging ; Patient transport ; Production ; Transport ; Use ; Anesthetic gases; Raw materials ; Staff transport	Global warming potential;	Process activity data (process emission factor)	ISO 14040-44 ; Product Environmental Footprint (PEF)	Ecoinvent ;	–	OpenLCA	Contribution analysis ; Comparative analysis ; Sensitivity analysis	Dentistry
Size does matter. Sustainable choice of intravenous bags	Touw H, Stobernack T, Hunfeld NGM, Pickkers P. Size does matter. Sustainable choice of intravenous bags. Intensive Care Medicine. 2023 Oct;49:1529– 1530.	Product	Passive, Single Use Devices with Few or Single Components/Materials	Amount of items	One item	Life cycle stage	Cradle to grave	Disposal; Packaging ; Production ; Transport ; Raw materials	Global warming potential;	Process activity data (process emission factor)	–	Ecoinvent ;	–	SimaPro	Contribution analysis ; Comparative analysis	Healthcare unspecified
Open Versus Closed Suctioning in Invasively Ventilated Critically Ill Patients for Sustainability of ICU Care: A Life-Cycle Assessment Comparison	Stilma W, Esmeijer A, Paulus F, Frenzel T, Touw H, Stobernack T. Open Versus Closed Suctioning in Invasively Ventilated Critically Ill Patients for Sustainability of ICU Care: A Life- Cycle Assessment Comparison. Respiratory Care. 2023;68(10).	Product	Passive, Single Use Devices with Multiple Components/Materials	Amount of items	One item	Life cycle stage	Cradle to grave	Disposal; Packaging ; Production ; Transport ; Use ; Raw materials	Global warming potential; Ozone depletion potential; Ionizing radiation ; Ozone formation: terrestrial ecosystems ; Ozone formation: human health ; Particulate matter formation ; Terrestrial acidification potential ; Freshwater eutrophication potential ; Marine eutrophication potential ; Terrestrial ecotoxicity potential; Freshwater aquatic ecotoxicity ; Marine aquatic ecotoxicity potential ; Hum…	Process activity data (process emission factor)	ISO 14040-44 ;	Ecoinvent ;	ReCiPe (RIVM and Radboud University, CML and PRé Consultants);	SimaPro	Comparative analysis	Anesthesiology; emergenc…
Environmental impact of low-dose methoxyflurane versus nitrous oxide for analgesia: how green is the ‘green whistle’?	Martindale AE, Morris DS, Cromarty T, Fennell-Wells A, Duane B. Environmental impact of low- dose methoxyflurane versus nitrous oxide for analgesia: how green is the “green whistle”? Emergency medicine journal. 2023. Epub 2023 Sept 28.	Product	Pharmaceuticals	Amount of items	One item	Life cycle stage	Cradle to grave	Disposal; Packaging ; Production ; Transport ; Use ; Raw materials	Global warming potential; Acidification potential; Freshwater aquatic ecotoxicity ; Freshwater eutrophication potential ; Marine eutrophication potential ; Terrestrial eutrophication potential ; Human toxicity potential: carcinogens ; Human toxicity potential: no-carcinogens ; Ionizing radiation ; Ozone depletion potential; Photochemical oxidant creation ; Particulate matter formation ; Water use…	Process activity data (process emission factor)	ISO 14040-44 ;	Ecoinvent ;	IPCC (Intergovernmental Panel of Climate Change) ; ILCD (International Reference Life Cycle Data System) ; CML (Centrum voor Milieuwetenschappen); AWARE (Available WAter REmaining) ; LANCA (Land Use Indicator Value Calculation in LIfe Cycle Assessment)	OpenLCA	Contribution analysis ; Comparative analysis	Anesthesiology; emergenc…
Sustainable Purchasing Practices: A Comparison of Single-use and Reusable Pulse Oximeters in the Emergency Department	Duffy J, Slutzman JE, Thiel CL, Landes M. Sustainable Purchasing Practices: A Comparison of Single-use and Reusable Pulse Oximeters in the Emergency Department. Western Journal of Emergency Medicine: Integrating Emergency Care with Population Health. 2023;24(5)1–9.	Product	Energy Consuming Devices	Provision over time period	Provision over one day	Life cycle stage	Cradle to grave	Disposal; Packaging ; Production ; Reuse ; Transport ; Use ; Raw materials	Global warming potential; Ozone depletion potential; Photochemical oxidant creation ; Acidification potential; Eutrophication potential; Human toxicity potential: carcinogens ; Human toxicity potential: no-carcinogens ; Ecotoxicity potential; Particulate matter formation ; Fossil depletion	Process activity data (process emission factor)	–	Ecoinvent ;	TRACI (Tool for the Reduction and Assessment of Chemical and other environmental Impact)	SimaPro	Comparative analysis ; Contribution analysis ; Uncertainty analysis ; Sensitivity analysis	Anesthesiology; emergenc…
Cradle-to-Grave Emission Reduction for Easyhaler Dry Powder Inhaler Product Portfolio	Inget M, Hisinger- Mölkänen H, Howard M, Lähelmä S, Paronen N. Cradle-to-Grave Emission Reduction for Easyhaler Dry Powder Inhaler Product Portfolio. Pulmonary therapy. 2023;	Product	Pharmaceuticals	Amount of items	One item	Life cycle stage	Cradle to grave	Disposal; Packaging ; Production ; Reuse ; Transport ; Use ; Raw materials	Global warming potential;	Process activity data (process emission factor)	ISO 14040-44 ;	Ecoinvent ; BEIS (Business Energy & Industrial Strategy) ; DEFRA (Department for Evironment, Food and Rural Affairs) ; AIB (Association of Issuing Bodies)	–	–	Comparative analysis ; Contribution analysis	Cardiology
Ecological Burden of Modern Surgery: An Analysis of Total Knee Replacement’s Life Cycle	Delaie C, Cerlier A, Argenson JN, Escudier JC, Khakha R, Flecher X, Jacquet C, Ollivier M. Ecological Burden of Modern Surgery: An Analysis of Total Knee Replacement’s Life Cycle. Arthroplasty Today. 2023 Oct;23:101187.	Service	Surgical procedures	Number of practice	One procedure	Life cycle stage	Cradle to grave	Disposal; Packaging ; Patient transport ; Production ; Staff transport ; Building energy use ; Raw materials ; Reuse	Global warming potential; Ozone depletion potential; Resource depletion ; Acidification potential; Eutrophication potential; Photochemical oxidant creation	Process activity data (process emission factor)	ISO 14040-44 ;	Ecoinvent ;	–	Ecodesign Studio (Altermarker Rosiére, France)	Contribution analysis ; Sensitivity analysis	Orthopedics
Carbon footprint evaluation of routine anatomic pathology practices using eco-audit: Current status and mitigation strategies	Trecourt A, Cottinet PJ, Donzel M, Favretto M, Bancel B, Decaussin- Petrucci M, Traverse-Glehen A, Devouassoux- Shisheboran M, Meyronet D, Belleannée G, Rullier A, Lê MQ, Rival G, Grinberg D, Tilmant C, Gaillot-Durand L. Carbon footprint evaluation of routine anatomic pathology practices using eco-audit: Current status and mitigation strategies. Annals of Diagnostic Pathology. 2023 Dec; 67:152210.	Service	Ancillary services	Number of practice	One investigation	Life cycle stage	Sample reception to grave	Disposal; Medical equipment ; Packaging ; Staff transport ; Transport ; Waste ; Building energy use ; Equipment energy use ; Production	Global warming potential;	Process activity data (process emission factor)	–	Base Carbone	–	Ansys granta edupack	Contribution analysis ; Comparative analysis ; Sensitivity analysis	Pathology
The greenhouse gas emissions of a German hospital - A case study of an easy-to-use approach based on financial data	Keil M. The greenhouse gas emissions of a German hospital - A case study of an easy-to-use approach based on financial data. Cleaner Environmental Systems. 2023 Sep;11:100140.	Organisational	Hospital	Provision over time period	Provision over 6 months	Emission category	Scope 1-3	Anesthetic gases ; Building energy use ; Consumables ; Disposal; Equipment energy use ; Laundry ; Medical equipment ; Pharmaceuticals ; Transport ; Water use ; Production ; Structures and equipm…	Global warming potential;	Hybrid	GHG Protocol ;	–	IPCC (Intergovernmental Panel of Climate Change) ;	–	Contribution analysis ; Variance analysis	Healthcare unspecified
Reusable scrub caps are cost‑effective and help reduce the climate footprint of surgery	Agarwal D, Bharani T, Armand W, Slutzman JE, Mullen JT. Reusable scrub caps are cost- effective and help reduce the climate footprint of surgery. Langenbeck's Archives of Surgery. 2023 Sep; 408(1):358.	Product	Passive, Single Use vs. Passive, Reusable Devices	Provision over time period	Provision of coverage for a surgical team over one year	Life cycle stage	Cradle to grave	Disposal; Packaging ; Production ; Reuse ; Transport ; Raw materials	Global warming potential; Ozone depletion potential; Photochemical oxidant creation ; Acidification potential; Eutrophication potential; Human toxicity potential: carcinogens ; Human toxicity potential: no-carcinogens ; Particulate matter formation ; Ecotoxicity potential; Fossil fuel depletion potential;	Process activity data (process emission factor)	–	Ecoinvent ;	–	SimaPro	Comparative analysis ; Uncertainty analysis	Healthcare unspecified
Comparative life cycle assessment of single-use cardiopulmonary bypass devices	Nikkhah H, Beykal B, Stuber MD. Comparative life cycle assessment of single-use cardiopulmonary bypass devices. Journal of cleaner production. 2023 Nov; 425:138815.	Product	Passive, Single Use Devices with Multiple Components/Materials	Amount of items	100 items	Life cycle stage	Cradle to grave	Disposal; Packaging ; Production ; Transport ; Use ; Raw materials	Global warming potential; Eutrophication potential; Acidification potential; Photochemical oxidant creation; Human health: carcinogens; Human health: non-carcinogens; Respiratory effects; Ecotoxicity potential; Water use; Resource depletion	Process activity data (process emission factor)	ISO 14040-44 ;	USLCI (United States Life Cycle Inventory Database) ;	BEES (Building for Environmental and Economic Sustainability) ;	OpenLCA	Contribution analysis ; Uncertainty analysis	Cardiothoracic surgery
The carbon cost of inappropriate endoscopy	Elli L, La Mura S, Rimondi A, Scaramella L, Tontini GE, Monica F, et al. The carbon cost of inappropriate endoscopy. Gastrointestinal endoscopy. 2024;99(2):137-14 5.	Service	Diagnostic imaging	Number of practice	One procedure	Spatial patient flow	Door-to-door	Disposal ; Equipment energy use ; Laboratory testing ; Production ; Raw materials ; Reuse ; Use ; Building energy use; Medical equipment	Global warming potential;	Process activity data (process emission factor)	–	–	IPCC (Intergovernmental Panel of Climate Change) ;	–	Contribution analysis ; Comparative analysis	Cardiology
Environmental Impact Assessment of Reusable and Disposable Surgical Head Covers	Cohen ES, Djufri S, Bons S, Knoppert MR, Hehenkamp WJK, Kouwenberg LHJA, Sperna Weiland NH. Environmental Impact Assessment of Reusable and Disposable Surgical Head Covers. JAMA surgery. 2023;	Product	Passive, Single Use vs. Passive, Reusable Devices	Number of uses	1000 uses	Life cycle stage	Cradle to grave	Disposal; Packaging ; Production ; Reuse ; Transport ; Use ; Raw materials	Global warming potential; Particulate matter formation ; Fossil resource scarcity ; Freshwater eutrophication potential ; Freshwater aquatic ecotoxicity ; Human toxicity potential: carcinogens ; Human toxicity potential: no-carcinogens ; Ionizing radiation ; Land use ; Marine aquatic ecotoxicity potential ; Marine eutrophication potential ; Mineral resource scarcity ; Ozone formation: human healt…	Process activity data (process emission factor)	ISO 14040-44 ;	Ecoinvent ;	ReCiPe (RIVM and Radboud University, CML and PRé Consultants);	SimaPro	Contribution analysis ; Comparative analysis ; Sensitivity analysis	Healthcare unspecified
Carbon Footprint of Elective Endovascular Abdominal Aortic Aneurysm Repair	Senemaud J, Gouel-Chéron A, Tesmoingt C, Barret E, Montravers P, Castier Y. Carbon Footprint of Elective Endovascular Abdominal Aortic Aneurysm Repair. European journal of vascular and endovascular surgery. 2023;	Service	Surgical procedures	Number of practice	One procedure	Spatial patient flow	Door-to-door	Medical equipment ; Packaging ; Pharmaceuticals ; Production ; Staff transport ; Transport ; Use ; Waste ; Building energy use ; Disposal; Raw materials	Global warming potential; Waste generation	Hybrid	ISO 14040-44 ;	Base Carbone	–	Bilan Carbone	Contribution analysis ;	Cardiothoracic surgery
Towards estimating the carbon footprint of external beam radiotherapy	Chuter R, Stanford-Edwards C, Cummings J, Taylor C, Lowe G, Holden E, Razak R, Glassborow E, Herbert S, Reggian G, Mee T, Lichter K, Aznar M. Towards estimating the carbon footprint of external beam radiotherapy. Physica Medica. 2023;112:102652– 102652.	Service	Non-surgical therapeutic interventions	Number of practice	One treatment course	Emission category	Scope 1-3	Medical equipment ; Equipment energy use; Patient transport	Global warming potential;	Process activity data (process emission factor)	–	BEIS (Business Energy & Industrial Strategy)	IPCC (Intergovernmental Panel of Climate Change) ;	–	Contribution analysis ; Comparative analysis	Radiation oncology
Screening life cycle assessment of medical workwear and potential mitigation scenarios	Wagner V, Keil M, Lang-Koetz C, Viere T. Screening life cycle assessment of medical workwear and potential mitigation scenarios. Sustainable production and consumption. 2023;40:602–12.	Product	Passive, Single Use vs. Passive, Reusable Devices	Number of uses	100 uses	Life cycle stage	Cradle to grave	Disposal; Production ; Transport ; Use ; Raw materials ; Reuse	Global warming potential; Terrestrial acidification potential ; Freshwater eutrophication potential ; Marine eutrophication potential ; Particulate matter formation ; Abiotic fossil fuel depletion ; Water depletion	Process activity data (process emission factor)	ISO 14040-44 ; Product Environmental Footprint (PEF)	Ecoinvent ;	IPCC (Intergovernmental Panel of Climate Change) ; CML (Centrum voor Milieuwetenschappem); ReCiPe (RIVM and Radboud University, CML and PRé Consultants)	Umberto NXT	Contribution analysis ; Scenario analysis ; Sensitivity analysis	Healthcare unspecified
Life cycle assessment of a large volume parenteral for hospital use	Hernandez C, Rodrigues C, Marques P, Freire F. Life cycle assessment of a large volume parenteral for hospital use. Resources, conservation and recycling. 2023;198.	Product	Pharmaceuticals	Amount of items	One item	Life cycle stage	Cradle to grave	Disposal; Packaging ; Production ; Transport ; Use ; Raw materials	Global warming potential; Resource use: fossils ; Acidification potential; Freshwater eutrophication potential ; Resource use: minerals and metals ; Photochemical oxidant creation ; Freshwater aquatic ecotoxicity ; Human toxicity potential: carcinogens ; Human toxicity potential: no-carcinogens	Process activity data (process emission factor)	ISO 14040-44 ; Product Environmental Footprint (PEF)	Ecoinvent ;	EF method (Environmental Footprint: European Comission) ;	–	Comparative analysis ; Scenario analysis	Healthcare unspecified
Environmental footprinting of hospitals: Organizational life cycle assessment of a Canadian hospital	Cimprich A, Young SB. Environmental footprinting of hospitals: Organizational life cycle assessment of a Canadian hospital. Journal of industrial ecology. 2023;	Organisational	Hospital	Provision over time period	Provision over one year	Life cycle stage	Cradle to grave	Ambulance Services ; Disposal; Food ; Laundry ; Medical equipment ; Pharmaceuticals ; Transport ; Waste ; Water use ; Building energy use	Global warming potential; Acidification potential; Human toxicity potential: carcinogens ; Ecotoxicity potential; Eutrophication potential; Fossil fuel depletion potential; Human toxicity potential: no-carcinogens ; Ozone depletion potential; Respiratory effects ; Photochemical oxidant creation	Hybrid	ISO 14040-44 ; ISO 14072	Ecoinvent ;	TRACI (Tool for the Reduction and Assessment of Chemical and other environmental Impact) ;	OpenLCA	Contribution analysis ;	Healthcare unspecified
Assessing the environmental impact of an anastomotic leak care pathway	Bischofberger S, Adshead F, Moore K, Kocaman M, Casali G, Tong C, Roy S, Collins M, Brunner W. Assessing the environmental impact of an anastomotic leak care pathway, Surgery Open Science; 2023	Service	Surgical procedures	Number of practice	One procedure	Temporal care pathway	Diagnosis to hospital discharge	Anesthetic gases ; Equipment energy use ; Home health care; Inpatient care ; Surgical procedures time ; Transport ; Medical equipment ; Patient transport ; Pre-operative investig…	Global warming potential; Water use; Waste generation	Process activity data (process emission factor)	(SHC) Sustainable Healthcare Coalation guidelines	Ecoinvent ; ABPI Blister Pack Carbon Footprint Tool	–	–	Contribution analysis ; Comparative analysis	Cardiothoracic surgery
The carbon footprint of Bubble-PAPR™: A novel item of personal protective equipment	Pinder A, Fang L, Hillson R, Steinbach I, McGrath B, Shelton C. The carbon footprint of Bubble- PAPRTM: A novel item of personal protective equipment. Journal of the Intensive Care Society. 2023;0(0).	Product	Passive, Single Use Devices with Few or Single Components/Materials	Number of uses	One use	Life cycle stage	Cradle to grave	Disposal; Packaging ; Production ; Reuse ; Transport ; Use ; Raw materials	Global warming potential;	Process activity data (process emission factor)	GHG Protocol ;	ICE (Inventory of Carbon and Energy database) ; DEFRA (Department for Evironment, Food and Rural Affairs) ; BERR (UK Department f…	–	–	Contribution analysis ; Scenario analysis	Cardiology
Environmental Impact of Adult Tonsillectomy: Life Cycle Assessment and Cost Comparison of Techniques	Meiklejohn DA, Khan ZH, Nuñez KM, Imhof L, Osmani S, Benavidez AC, Tarefder R. Environmental Impact of Adult Tonsillectomy: Life Cycle Assessment and Cost Comparison of Techniques. The Laryngoscope. 2023 Jul 8.	Service	Surgical procedures	Number of practice	One procedure	Spatial patient flow	Door-to-door	Building energy use ; Laundry ; Production ; Raw materials ; Transport ; Use ; Waste ; Disposal; Equipment energy use ; Medical equipment	Global warming potential; Acidification potential; Respiratory effects ; Eutrophication potential; Ecotoxicity potential; Ozone depletion potential; Human toxicity potential: carcinogens ; Human toxicity potential: no-carcinogens	Hybrid	GHG Protocol ;	Ecoinvent ;	TRACI (Tool for the Reduction and Assessment of Chemical and other environmental Impact)	TRACI (Tool for the Reduction and Assessment of Chemical and other environmental Impacts)	Contribution analysis ; Comparative analysis ; Uncertainty analysis	ENT
Patient, hospital and environmental costs of unnecessary bloodwork: capturing the triple bottom line of inappropriate care in general surgery patients	Spoyalo K, Lalande A, Rizan C, et al. Patient, hospital and environmental costs of unnecessary bloodwork: capturing the triple bottom line of inappropriate care in general surgery patients. BMJ Open Quality 2023;12:e002316. doi:10.1136/ bmjoq-2023-0023 16	Service	Diagnostic procedures	Number of practice	One test	Life cycle stage	Cradle to grave	Packaging ; Transport ; Use ; Disposal; Production	Global warming potential;	Process activity data (process emission factor)	PAS 2050 ;	DEFRA (Department for Evironment, Food and Rural Affairs) ; Ecoinvent ; ICE (Inventory of Carbon and Energy database)	IPCC (Intergovernmental Panel of Climate Change) ;	–	Comparative analysis	Pathology
Life cycle assessment studies to evaluate the sustainability of various facemasks used during COVID-19: A UAE case study	Ajaj R, Dweik RA, Syed Ali SA, Stietiya MH. Life cycle assessment studies to evaluate the sustainability of various facemasks used during COVID-19: A UAE case study. Journal of environmental chemical engineering. 2023;11(5):110491 –.	Product	Passive, Single Use Devices with Few or Single Components/Materials	Provision over time period	Provision for one person over one month	Life cycle stage	Cradle to grave	Disposal; Packaging ; Production ; Reuse ; Transport ; Use ; Raw materials	Global warming potential;	Process activity data (process emission factor)	–	Ecoinvent ;	ReCiPe (RIVM and Radboud University, CML and PRé Consultants);	SimaPro	Contribution analysis ; Comparative analysis ; Scenario analysis	Cardiology
Are single-use flexible cystoscopes environmentally sustainable? A lifecycle analysis	Wombwell A, Holmes A, Grills R. Are single-use flexible cystoscopes environmentally sustainable? A lifecycle analysis. Journal of Clinical Urology. London, England: SAGE Publications; 2023;	Product	Energy Consuming Devices	Number of uses	One use	Life cycle stage	Cradle to grave	Disposal; Packaging ; Production ; Reuse ; Transport ; Raw materials	Global warming potential;	Process activity data (process emission factor)	–	–	–	–	Comparative analysis ; Contribution analysis	Urology
Assessment of the yearly carbon emission of a gastrointestinal endoscopy unit	Henniger D, Windsheimer M, Beck H, Brand M, Lux T, Hann A, Meining A. Assessment of the yearly carbon emission of a gastrointestinal endoscopy unit. Gut. 2023;gutjnl– 2023–329940–.	Organisational	Hospital area	Provision over time period	Provision over one year	Emission category	Scope 1-3	Building energy use ; Disposal; Packaging ; Production ; Transport ; Equipment energy use ; Medical equipment ; Waste	Global warming potential;	Process activity data (process emission factor)	GHG Protocol ; ISO 14040-44	Ecoinvent ; BERR (UK Department for Business, Enterprise and Regulatory Reform)	–	–	Contribution analysis ;	Cardiology
Environmental life cycle assessment of nutraceuticals: A case study on methylcobalamin in different packaging types	Cooreman-Algoed M, Boone L, Uitterhaegen E, Taelman SE, De Soete W, Dewulf J. Environmental life cycle assessment of nutraceuticals: A case study on methylcobalamin in different packaging types. The Science of the total environment. 2023;164780– 164780.	Product	Pharmaceuticals	Amount of items	One dose	Life cycle stage	Cradle to grave	Disposal; Distribution ; Packaging ; Production ; Transport ; Raw materials	Global warming potential; Acidification potential; Freshwater eutrophication potential ; Marine eutrophication potential ; Terrestrial eutrophication potential ; Freshwater aquatic ecotoxicity ; Land use ; Water use ; Fossil fuels	Process activity data (process emission factor)	ISO 14040-44 ;	Ecoinvent ;	EF method (Environmental Footprint: European Comission) ;	SimaPro	Comparative analysis ; Contribution analysis ; Sensitivity analysis	Healthcare unspecified
An in-depth analysis of hospital food waste in terms of magnitude, nutritional value, and environmental and financial perspectives: A cross-sectional study	Anari R, Nikooyeh B, Ghodsi D, Amini M, Neyestani TR. An in-depth analysis of hospital food waste in terms of magnitude, nutritional value, and environmental and financial perspectives: A cross-sectional study. Waste Management & Research. 2023;0(0)	Organisational	Hospital	Mass of item	one kilogram	Life cycle stage	Cradle to use	Transport ; Use ; Production ; Waste	Global warming potential; Water depletion; Land use	Process activity data (process emission factor)	–	–	–	–	Comparative analysis ; Contribution analysis ; Sensitivity analysis	Healthcare unspecified
The environmental impact of surgical telemedicine: life cycle assessment of virtual vs. in-person preoperative evaluations for benign foregut disease	Sillcox R, Gitonga B, Meiklejohn DA, Wright AS, Oelschlager BK, Bryant MK, Tarefder R, Khan Z, Zhu J. The environmental impact of surgical telemedicine: life cycle assessment of virtual vs. in- person preoperative evaluations for benign foregut disease. Surgical Endoscopy. 2023;	Service	Diagnostic procedures	Number of practice	One appointment	Temporal care pathway	Appointment beginning to end	Equipment energy use ; Patient transport ; Internet data transfer …; Medical equipment	Global warming potential;	Hybrid	–	Ecoinvent ;	–	–	Comparative analysis ; Uncertainty analysis	Cardiothoracic surgery
Evaluating Carbon Footprint of Proton Therapy Based on Power Consumption and Possible Mitigation Strategies	Dvorak T, Meeks S, Dvorak L, Rineer J, Kelly P, Ramakrishna N, Henig T, Kucukvar M, Onat NC, Tatari O, Shah A, Salazar J, Zeidan O. Evaluating Carbon Footprint of Proton Therapy Based on Power Consumption and Possible Mitigation Strategies. International journal of radiation oncology, biology, physics. 2023;	Service	Non-surgical therapeutic interventions	Provision over time period	Provision over one year	Emission category	Scope 2	Equipment energy use; Building energy use	Global warming potential;	Process activity data (process emission factor)	GHG Protocol ;	eGrid (Emissions and Generation Resource Integrated Database)	–	–	Contribution analysis ;	Radiation oncology
Reducing the carbon footprint in carpal tunnel surgery inside the operating room with a lean and green model: a comparative study	Kodumuri P, Jesudason EP, Lees V. Reducing the carbon footprint in carpal tunnel surgery inside the operating room with a lean and green model: a comparative study. Journal of Hand Surgery (European Volume). 2023 May 24:175319342311 76952.	Service	Surgical procedures	Number of practice	One procedure	Spatial patient flow	Door-to-door	Production ; Reuse ; Transport ; Waste; Building energy use ; Raw materials ; Use	Global warming potential; Waste generation	Process activity data (process emission factor)	–	–	–	–	Comparative analysis ; Contribution analysis	Orthopedics
Environmental impact of single-use and reusable items in central venous catheter insertion kits: a life cycle assessment	Hemberg L, Wessberg N, Leire C, Bentzer P. Environmental impact of single- use and reusable items in central venous catheter insertion kits: a life cycle assessment. Intensive Care Med (2023)	Product	Passive, Single Use vs. Passive, Reusable Devices	Number of practice	One procedure	Life cycle stage	Cradle to grave	Disposal; Packaging ; Production ; Reuse ; Transport ; Use ; Raw materials	Global warming potential; Primary energy demand ; Ecosystem quality ; Human health ( Endpoint) ; Aquatic acidification potential; Terrestrial acidification potential ; Aquatic eutrophication potential ; Mineral extraction ; Land use ; Respiratory inorganics ; Respiratory organics ; Ozone depletion potential; Ionizing radiation ; Human health: carcinogens ; Human health: non-carcinogens	Process activity data (process emission factor)	–	Ecoinvent ;	IMPACT 2002+ ;	SimaPro	Comparative analysis ; Contribution analysis ; Sensitivity analysis ; Uncertainty analysis	Anesthesiology; emergenc…
Telemedicine and the environment: life cycle environmental emissions from in-person and virtual clinic visits	Thiel CL, Mehta N, Sejo CS, Qureshi L, Moyer M, Valentino V, Saleh J. Telemedicine and the environment: life cycle environmental emissions from in- person and virtual clinic visits. npj Digit. Med. 6, 87 (2023).	Service	Diagnostic procedures	Number of practice	One appointment	Life cycle stage	Cradle to grave	Building energy use ; Transport ; Waste ; Water ; Medical equipment ; Patient transport ; Virtual care	Global warming potential;	Process activity data (process emission factor)	ISO 14040-44 ;	Ecoinvent ;	TRACI (Tool for the Reduction and Assessment of Chemical and other environmental Impact)	SimaPro	Comparative analysis ; Contribution analysis ; Sensitivity analysis	Healthcare unspecified
The carbon footprint of ambulatory gastrointestinal endoscopy	Lacroute J, Marcantoni J, Petitot S, Weber J, Patrick LE, Dirrenberger B, Tchoumak I, Baron M, Gibert S, Marguerite S, Derlon A. The carbon footprint of ambulatory gastrointestinal endoscopy. Endoscopy. 2023 May 8(AAM).	Service	Diagnostic imaging	Number of practice	One procedure	Life cycle stage	Cradle to grave	Building energy use ; Consumables ; Disposal; Transport ; Medical equipment ; Patient transport ; Staff transport	Global warming potential;	Process activity data (process emission factor)	ISO 14040-44 ; GHG Protocol	Ecoinvent ; Agribalyse ; Base Carbone ; Bilan Carbone	IPCC (Intergovernmental Panel of Climate Change) ;	Bilan Carbone	Contribution analysis ; Uncertainty analysis	Cardiology
Life cycle assessment of routinely used endoscopic instruments and simple intervention to reduce our environmental impact	López-Muñoz P, Martín-Cabezuelo R, Lorenzo-Zúñiga V, Vilariño-Feltrer G, Tort-Ausina I, Vidaurre A, Beltran VP. Life cycle assessment of routinely used endoscopic instruments and simple intervention to reduce our environmental impact. Gut. 2023;	Product	Passive, Single Use Devices with Multiple Components/Materials	Number of uses	One use	Life cycle stage	Cradle to grave	Transport ; Use ; Disposal; Production	Ozone depletion potential;	Process activity data (process emission factor)	Product Environmental Footprint (PEF) ;	Ecoinvent ; Agribalyse ; Environmental Footprint (EF) database	EF method (Environmental Footprint: European Comission) ; IPCC (Intergovernmental Panel of Climate Change)	OpenLCA	Contribution analysis ; Comparative analysis ; Scenario analysis	Cardiology
The impact of radical prostatectomy on global climate: a prospective multicentre study comparing laparoscopic versus robotic surgery	Fuschi A, Pastore AL, Al Salhi Y, Martoccia A, De Nunzio C, Tema G, Rera OA, Carbone F, Asimakopoulos AD, Sequi MB, Valenzi FM. The impact of radical prostatectomy on global climate: a prospective multicentre study comparing laparoscopic versus robotic surgery. Prostate Cancer and Prostatic Diseases. 2023 Apr 21:1-7.	Service	Surgical procedures	Number of practice	One procedure	Life cycle stage	Cradle to grave	Disposal; Packaging ; Production ; Reuse ; Transport ; Use ; Raw materials	Global warming potential;	Process activity data (process emission factor)	ISO 14040-44 ; GHG Protocol	–	IPCC (Intergovernmental Panel of Climate Change) ;	–	Contribution analysis ; Comparative analysis	Urology
Revising a laparoscopic appendicectomy set to reduce reliance on disposable surgical instruments: supporting the transition to sustainable surgical practice	Labib PL, Ford BS, Winfield M, Douie WJ, Kanwar A, Sanders G. Revising a laparoscopic appendicectomy set to reduce reliance on disposable surgical instruments: supporting the transition to sustainable surgical practice. The Annals of The Royal College of Surgeons of England. 2023 Apr 13.	Product	Passive, Single Use Devices with Multiple Components/Materials	Number of practice	25 procedures	Life cycle stage	Cradle to grave	Disposal; Packaging ; Production ; Transport ; Raw materials	Global warming potential;	Process activity data (process emission factor)	GHG Protocol ;	DEFRA (Department for Evironment, Food and Rural Affairs) ;ICE (Inventory of Carbon and Energy database)	–	–	Comparative analysis	Cardiothoracic surgery
The carbon footprint of products used in five common surgical Surgical proceduress: identifying contributing products and processes	Rizan C, Lillywhite R, Reed M, Bhutta MF. The carbon footprint of products used in five common surgical Surgical proceduress: identifying contributing products and processes. Journal of the Royal Society of Medicine. 2023;116(6):199-2 13.	Product	Passive, Single Use vs. Passive, Reusable Devices	Number of practice	One procedure	Life cycle stage	Cradle to grave	Disposal; Packaging ; Production ; Reuse ; Transport ; Use ; Raw materials	Global warming potential;	Hybrid	GHG Protocol ;	Ecoinvent ; ICE (Inventory of Carbon and Energy database) ; DEFRA (Department for Evironment, Food and Rural Affairs) ; BEIS (Business Energy &…	–	SimaPro	Contribution analysis ;	Healthcare unspecified
An integrated environmental, economic, and clinician satisfaction comparison between single- use and reusable flexible bronchoscopes for tracheal intubation	Bringier R, Arrigoni A, Muret J, Dro A, Gayat E, Vallée F, Arrigoni Marocco S. An integrated environmental, economic, and clinician satisfaction comparison between single- use and reusable flexible bronchoscopes for tracheal intubation. British journal of anaesthesia : BJA. 2023	Product	Energy Consuming Devices	Number of uses	2000 uses	Life cycle stage	Cradle to grave	Disposal; Packaging ; Transport ; Use ; Production ; Reuse	Global warming potential; Ozone depletion potential; Photochemical oxidant creation; Acidification potential; Eutrophication potential; Human toxicity potential; Freshwater aquatic ecotoxicity; Marine aquatic ecotoxicity potential; Terrestrial ecotoxicity potential; Abiotic depletion potential; Fossil fuels; Water use	Process activity data (process emission factor)	ISO 14040-44 ;	Ecoinvent ;	CML (Centrum voor Milieuwetenschappem); AWARE (Available WAter REmaining)	SimaPro	Contribution analysis ; Comparative analysis ; Sensitivity analysis	Anesthesiology; emergenc…
Reusable and Disposable Incontinence Underpads: Environmental Footprints as a Route for Decision Making to Decarbonize Health Care	Griffing E, Overcash M. Reusable and Disposable Incontinence Underpads: Environmental Footprints as a Route for Decision Making to Decarbonize Health Care. Journal of nursing care quality. 2023;	Product	Passive, Single Use vs. Passive, Reusable Devices	Number of uses	1000 uses	Life cycle stage	Cradle to grave	Disposal; Packaging ; Production ; Reuse ; Transport ; Use ; Raw materials	Global warming potential; Fossil fuels ; Water use ; Solid waste	Process activity data (process emission factor)	ISO 14040-44 ;	Environmental Clarity ; Environmental Genome	TRACI (Tool for the Reduction and Assessment of Chemical and other environmental Impact)	–	Comparative analysis	Healthcare unspecified
Environmental Sustainability of the Globalized Pharmaceutical Supply Chains: The Case of Tenofovir Disoproxil Fumarate	Tao Y, Zhu S, Smith J, Lakhani N, You F. Environmental Sustainability of the Globalized Pharmaceutical Supply Chains: The Case of Tenofovir Disoproxil Fumarate. ACS sustainable chemistry & engineering. 2023;11(17):6510– 22.	Product	Pharmaceuticals	Amount of items	One dose	Life cycle stage	Cradle to grave	Disposal; Packaging ; Production ; Transport ; Use ; Raw materials	Global warming potential; Acidification potential; Freshwater eutrophication potential ; Marine eutrophication potential ; Terrestrial eutrophication potential ; Ecotoxicity potential; Human toxicity potential; Ozone depletion potential; Particulate matter formation ; Photochemical oxidant creation ; Ionizing radiation ; Land use ; Water use ; Abiotic depletion potential: elements ; Abiotic fossi…	Process activity data (process emission factor)	Product Environmental Footprint (PEF) ;	Ecoinvent ;	IPCC (Intergovernmental Panel of Climate Change) ; CED method (cumulative energy demand) ; EF method (Environmental Footprint: European Comission)	OpenLCA	Contribution analysis ; Sensitivity analysis ; Uncertainty analysis	Cardiology
The carbon footprint of cataract surgery in Spain	Pascual Prieto J, Nieto Gómez C, Rodríguez-Devesa I. The carbon footprint of cataract surgery in Spain. Archivos de la Sociedad Española de Oftalmología (English ed). 2023;	Service	Surgical procedures	Number of practice	One procedure	Life cycle stage	Cradle to grave	Building energy use ; Patient transport ; Pharmaceuticals ; Staff transport ; Procurement ; Reuse Disposal	Global warming potential;	Hybrid	ISO 14064 ;	DEFRA (Department for Evironment, Food and Rural Affairs) ;	IPCC (Intergovernmental Panel of Climate Change) ;	–	Contribution analysis ;	Ophthalmology
Sustainable Management for Carbon Footprint Reduction in Health Care as Shefaa Al- Orman Hospital, Luxor, Egypt	Shahata MM, Mohamed MA, Beshary M, Sayed AK, Mohamed MH. Sustainable Management for Carbon Footprint Reduction in Health Care as Shefaa Al-Orman Hospital, Luxor, Egypt. Assiut University Bulletin for Environmental Researches. 2023 Mar 1;26(1):1-3.	Organisational	Hospital	Provision over time period	Provision over 9 months	Emission category	Scope 1-2	Anesthetic gases ; Disposal ; Transport; Water ; Building energy use	Global warming potential;	Process activity data (process emission factor)	GHG Protocol ;	–	–	–	Contribution analysis ; Comparative analysis	Healthcare unspecified
The Environmental Impacts of Disposable Nonwoven Fabrics during the COVID-19 Pandemic: Case Study on the Francesc de Borja Hospital	Quintana-Gallardo A, del Rey R, González-Conca S, Guillén-Guillamón I. The Environmental Impacts of Disposable Nonwoven Fabrics during the COVID-19 Pandemic: Case Study on the Francesc de Borja Hospital. Polymers. 2023; 15(5):1130.	Product	Passive, Single Use Devices with Few or Single Components/Materials	Provision over time period	Provision over one year in a hospital	Life cycle stage	Cradle to grave	Disposal; Production ; Transport ; Use ; Raw materials	Global warming potential; Ozone depletion potential; Ionizing radiation ; Photochemical oxidant creation ; Human toxicity potential: carcinogens ; Human toxicity potential: no-carcinogens ; Freshwater eutrophication potential ; Marine eutrophication potential ; Terrestrial eutrophication potential ; Particulate matter formation ; Freshwater aquatic ecotoxicity ; Land use ; Water use ; Resource us…	Process activity data (process emission factor)	ISO 14040-44 ;	Ecoinvent ;	EF method (Environmental Footprint: European Comission) ;	SimaPro	Contribution analysis ; Comparative analysis ; Scenario analysis	Cardiology
Estimating the carbon emissions from a resource- limited surgical suite in Papua New Guinea: The climate change potential	Umo I, Pangiau M, Kukiti J, Ona A, Tepoka S, James K, Ikasa R. Estimating the carbon emissions from a resource- limited surgical suite in Papua New Guinea: The climate change potential. Dialogues in Health. 2023 Feb 4:100108.	Organisational	Hospital area	Provision over time period	Provision over 3 months	Spatial patient flow	Door-to-door	Anesthetic gases ; Disposal; Building energy use	Global warming potential;	Process activity data (process emission factor)	GHG Protocol ;	–	–	–	Contribution analysis ;	Healthcare unspecified
Comparative Environmental Impact Evaluation of Disposable Surgical and Reusable Cloth Face Masks	Ragaven R, Sara YY, Dewika M, Zulkifli AR, Tengku Izhar TN, Amneera WA. Comparative Environmental Impact Evaluation of Disposable Surgical and Reusable Cloth Face Masks. IOP conference series Earth and environmental science. 2023;1135(1):1205 1–.	Product	Passive, Single Use vs. Passive, Reusable Devices	Provision over time period	Provision for one person over one year	Life cycle stage	Cradle to grave	Disposal; Packaging ; Production ; Reuse ; Transport ; Use ; Raw materials	Global warming potential; Ozone depletion potential; Ecotoxicity potential; Acidification potential; Eutrophication potential; Human health: carcinogens; Human health: non-carcinogens; Photochemical oxidant creation; Respiratory effects	Process activity data (process emission factor)	ISO 14040-44 ;	Ecoinvent ;	TRACI (Tool for the Reduction and Assessment of Chemical and other environmental Impact)	OpenLCA	Contribution analysis ; Comparative analysis ; Sensitivity analysis	Cardiology
Environmental footprints of disposable and reusable personal protective equipment ‒ a product life cycle approach for body coveralls	Snigdha, Hiloidhari M, Bandyopadhyay S. Environmental footprints of disposable and reusable personal protective equipment ‒ a product life cycle approach for body coveralls. Journal of cleaner production. 2023;394:136166– 136166.	Product	Passive, Single Use vs. Passive, Reusable Devices	Mass of item	one tonne	Life cycle stage	Cradle to grave	Disposal; Packaging ; Production ; Reuse ; Transport ; Use ; Raw materials	Global warming potential; Acidification potential; Freshwater eutrophication potential ; Terrestrial ecotoxicity potential; Human toxicity potential: carcinogens ; Water use	Process activity data (process emission factor)	ISO 14040-44 ;	Ecoinvent ;	ReCiPe (RIVM and Radboud University, CML and PRé Consultants);	SimaPro	Contribution analysis ; Comparative analysis ; Sensitivity analysis ; Scenario analysis	Cardiology
Environmental Impact of Prostate Magnetic Resonance Imaging and Transrectal Ultrasound Guided Prostate Biopsy	Leapman M, Thiel C, Gordon I, Nolte A, Perecman A, Loeb S, Overcash M, Sherman, J. Environmental Impact of Prostate Magnetic Resonance Imaging and Transrectal Ultrasound Guided Prostate Biopsy. European urology. Jan 2023	Service	Diagnostic imaging	Number of practice	One procedure	Life cycle stage	Cradle to grave	Disposal; Packaging ; Production ; Reuse ; Staff transport ; Transport ; Patient transport ; Raw materials ; Use	Global warming potential;	Process activity data (process emission factor)	ISO 14040-44 ;	Ecoinvent ; CliCC (Chemical Life Cycle Collaborative LCIA Estimate tool)	TRACI (Tool for the Reduction and Assessment of Chemical and other environmental Impact)	SimaPro	Contribution analysis ; Comparative analysis ; Sensitivity analysis	Urology
Assessing Long-Term Medical Remanufacturing Emissions with Life Cycle Analysis	Meister JA, Sharp J, Wang Y, Nguyen KA. Assessing Long- Term Medical Remanufacturing Emissions with Life Cycle Analysis. Processes. 2023; 11(1):36.	Product	Passive, Single Use vs. Passive, Reusable Devices	Number of practice	One procedure	Life cycle stage	Cradle to grave	Disposal; Packaging ; Production ; Reuse ; Transport ; Use ; Raw materials	Global warming potential;	Process activity data (process emission factor)	ISO 14040-44 ;	Ecoinvent ;	EF method (Environmental Footprint: European Comission) ;	OpenLCA	Contribution analysis ; Comparative analysis ; Sensitivity analysis	Cardiology
Carbon footprint of the Portuguese health sector and ways for mitigation	Administração Central do Sistema de Saúde, IP. Carbon footprint of the Portuguese health sector and ways for mitigation: Surgical procedures Zero Project Report. ACSS. December 21 2022. Available at: https:// noharm- global.org/sites/ default/files/ documents- files/7363/2022-1 2-Portugal- Surgical procedures-Zero- Report-Carbon- footprint-of-the- portuguese- health-sector- and-ways-for- mitigati…	Organisational	(Partial) healthcare system	Provision over time period	Provision over one year	Emission category	Scope 1-3	Ambulatory care ; Anesthetic gases ; Building energy use ; Long-term care ; Preventive care ; Hospitals ; Medical retailers ; Program administratio…	Global warming potential;	Hybrid	GHG Protocol ;	PRIMAP emissions database ;	–	–	Comparative analysis ; Contribution analysis	Healthcare unspecified
Life Cycle Assessment of Reusable and Disposable Cystoscopes: A Path to Greener Urological Procedures	Baboudjian M, Pradere B, Martin N, Gondran-Tellier B, Angerri O, Boucheron T, Bastide C, Emiliani E, Misrai V, Breda A, Lechevallier E. Life Cycle Assessment of Reusable and Disposable Cystoscopes: A Path to Greener Urological Procedures. European urology focus. 2022	Product	Energy Consuming Devices	Amount of items	One item	Life cycle stage	Cradle to grave	Disposal; Packaging ; Production ; Transport ; Raw materials	Global warming potential; Mineral resource scarcity ; Ecotoxicity potential; Acidification potential; Eutrophication potential;	Process activity data (process emission factor)	ISO 14040-44 ;	Ecoinvent ;	IPCC (Intergovernmental Panel of Climate Change) ;	SimaPro	Contribution analysis ; Comparative analysis ; Uncertainty analysis	Urology
Environmental Impact of Single-Use and Reusable Flexible Cystoscopes	Kemble J, Winoker J, Patel S, Su Z, Matlaga B, Potretzke A, Koo K. Environmental Impact of Single- Use and Reusable Flexible Cystoscopes. BJU International. 2022 Dec 14.	Product	Energy Consuming Devices	Number of uses	One use	Life cycle stage	Cradle to grave	Packaging ; Reuse ; Disposal; Production ; Transport	Global warming potential;	Process activity data (process emission factor)	–	–	–	–	Contribution analysis ; Comparative analysis	Urology
Circular material flow in the intensive care unit — environmental effects and identification of hotspots	Hunfeld N, Diehl JC, Timmermann M, van Exter P, Bouwens J, Browne-Wilkinson S, de Planque N, Gommers D. Circular material flow in the intensive care unit —environmental effects and identification of hotspots. Intensive Care Medicine. 2022 Dec 8:1-0	Organisational	Hospital area	Provision over time period	Provision over one day	Spatial patient flow	Materials entering and exiting the ICU.	Disposal; Production ; Packaging ; Raw materials	Global warming potential; Land use; Water use	Process activity data (process emission factor)	–	Ecoinvent ;	ReCiPe (RIVM and Radboud University, CML and PRé Consultants);	–	Contribution analysis ;	Anesthesiology; emergenc…
The environmental impact of the Dutch health-care sector beyond climate change: an input–output analysis.	Steenmeijer MA, Rodrigues JF, Zijp MC, Waaijers-van der Loop SL. The environmental impact of the Dutch health-care sector beyond climate change: an input–output analysis. The Lancet Planetary Health. 2022 Dec 1;6(12):e949-57.	Organisational	(Partial) healthcare system	Provision over time period	Provision over one year	Emission category	Scope 1-3	Ambulance Services ; Building energy use ; Food Transport; Medical equipment ; Medicinal goods & Ph… ; Miscellaneous health c… ; Patient transport ; Raw materials	Global warming potential; Water depletion ; Land use ; Solid waste ; Abiotic material extraction	Hybrid	GHG Protocol ;	Ecoinvent ;	ReCiPe (RIVM and Radboud University, CML and PRé Consultants);	–	Contribution analysis ;	Healthcare unspecified
One step forward to sustainability: The carbon footprint of cataract surgery in Australia	Hong Z, Chong E, Chan H. One step forward to sustainability: The carbon footprint of cataract surgery in Australia. Clinical & experimental ophthalmology. 2022	Service	Surgical procedures	Number of practice	One procedure	Life cycle stage	Cradle to grave	Packaging ; Reuse ; Staff transport ; Use ; Disposal; Patient transport ; Production	Global warming potential;	Hybrid	ISO 14040-44 ;	eGrid (Emissions and Generation Resource Integrated Database) ; DEFRA (Department for Evironment, Food and Rural Affairs)	–	Eyefficiency	Contribution analysis ;	Ophthalmology
Environmental impacts of a Mexican hemodialysis unit through LCA	Hernández-de- Anda MT, Taboada-González P, Aguilar-Virgen Q, Velarde- Sánchez M, Márquez- Benavides L. Environmental impacts of a Mexican hemodialysis unit through LCA. Journal of cleaner production. 2023;384:135480.	Service	Non-surgical therapeutic interventions	One patient	One patient's treatment	Life cycle stage	Importation of direct hospital inputs to grave	Disposal; Patient transport ; Use ; Staff transport ; Transport	Global warming potential; Ozone depletion potential; Ozone formation: human health ; Ozone formation: terrestrial ecosystems ; Ionizing radiation ; Particulate matter formation ; Acidification potential; Terrestrial eutrophication potential ; Terrestrial ecotoxicity potential; Freshwater aquatic ecotoxicity ; Marine aquatic ecotoxicity potential ; Human toxicity potential: carcinogens ; Human tox…	Process activity data (process emission factor)	ISO 14040-44 ;	Ecoinvent ; USLCI (United States Life Cycle Inventory Database) ; ELCD (European Reference Life Cycle Data System)	ReCiPe (RIVM and Radboud University, CML and PRé Consultants);	SimaPro	Contribution analysis ; Comparative analysis ; Uncertainty analysis	Cardiology
Evaluating a hospital’s carbon footprint – A method using energy, materials and financial data	Brandon X, Lum B, Tay HM, Phang RX, Tan SB, Liu EH. Evaluating a hospital’s carbon footprint – A method using energy, materials and financial data. Journal of Hospital Administration. 2022;11(2).	Organisational	Hospital	Provision over time period	Provision over one year	Emission category	Scope 1-3	Anesthetic gases ; Building energy use ; Disposal ; Equipment energy use ; Medical equipment ; Pharmaceuticals ; Production ; Raw materials ; Staff transport ; Use ; Waste; Water ; Consumables ; Research ; Structures and equipm… ; Transport	Global warming potential;	Hybrid	GHG Protocol ;	–	IPCC (Intergovernmental Panel of Climate Change) ;	–	Contribution analysis ;	Healthcare unspecified
A comparative life cycle assessment of dental restorative materials	Smith L, Ali M, Agrissais M, Mulligan S, Koh L, Martin N. A comparative life cycle assessment of dental restorative materials. Dental materials. 2023;39(1):13–24.	Product	Passive, Single Use Devices with Few or Single Components/Materials	Number of practice	One procedure	Life cycle stage	Cradle to gate	Packaging; Production ; Raw materials	Global warming potential; Ozone depletion potential; Terrestrial acidification potential; Freshwater eutrophication potential; Marine eutrophication potential; Human toxicity potential; Freshwater aquatic ecotoxicity potential; Marine aquatic ecotoxicity; Water depletion	Process activity data (process emission factor)	ISO 14040-44 ;	Ecoinvent ;	ReCiPe (RIVM and Radboud University, CML and PRé Consultants);	Umberto NXT	Contribution analysis ; Comparative analysis	Dentistry
Environmental and health outcomes of single-use versus reusable Duodenoscopes	Le NN, Hernandez LV, Vakil N, Guda N, Patnode C, Jolliet O. Environmental and health outcomes of single-use versus reusable Duodenoscopes. Gastrointestinal endoscopy. 2022 Dec 1;96(6):1002-8	Product	Energy Consuming Devices	Number of practice	One procedure	Life cycle stage	Cradle to grave	Disposal ; Energy; Packaging ; Production ; Reuse ; Transport ; Use ; Raw materials	Global warming potential; Human health ( Endpoint) ; Ecosystems ; Resources	Process activity data (process emission factor)	–	Ecoinvent ;	ReCiPe (RIVM and Radboud University, CML and PRé Consultants);	SimaPro	Comparative analysis ; Sensitivity analysis ; Contribution analysis	Cardiology
Evaluating the Short-term Environmental and Clinical Effects of a Radiation Oncology Department’s Response to the COVID-19 Pandemic	Cheung R, Ito E, Lopez M, Rubinstein E, Keller H, Cheung F, Liu ZA, Liu FF, Wong P. Evaluating the Short-term Environmental and Clinical Effects of a Radiation Oncology Department's Response to the COVID-19 Pandemic. International Journal of Radiation Oncology* Biology* Physics. 2023 Jan 1;115(1):39-47	Organisational	Hospital area	Provision over time period	Provision over one year	Life cycle stage	Cradle to grave	Medical equipment ; Patient transport ; Equipment energy use ; Virtual care	Global warming potential;	Process activity data (process emission factor)	–	–	–	–	Contribution analysis ; Comparative analysis	Radiation oncology
The 2022 report of the Lancet Countdown on health and climate change: health at the mercy of fossil fuels	Romanello M, Di Napoli C, Drummond P, Green C, Kennard H, Lampard P, Scamman D, Arnell N, Ayeb- Karlsson S, Ford LB, Belesova K. The 2022 report of the Lancet Countdown on health and climate change: health at the mercy of fossil fuels. The Lancet. 2022 Nov 5;400(10363):1619 -54.	Organisational	(Partial) healthcare system	Provision over time period	Provision over one year	Emission category	Scope 1-3	–	Global warming potential;	Financial activity data (EEIO emission factor)	–	PRIMAP emissions database ;	–	–	Comparative analysis	Healthcare unspecified
A review of environmental and economic aspects of medical devices, illustrated with a comparative study of double‑lumen tubes used for one‑lung ventilation	Sørensen BL, Larsen S, Andersen C. A review of environmental and economic aspects of medical devices, illustrated with a comparative study of double-lumen tubes used for one-lung ventilation. Environment, Development and Sustainability. 2022 Oct 3:1-34.	Product	Passive, Single Use vs. Passive, Reusable Devices	Number of uses	One use	Life cycle stage	Cradle to grave	Disposal; Packaging ; Production ; Reuse ; Transport ; Use ; Raw materials	Global warming potential;	Process activity data (process emission factor)	ISO 14040-44 ;	Ecoinvent ;	ILCD (International Reference Life Cycle Data System) ;	SimaPro	Contribution analysis ; Comparative analysis ; Scenario analysis ; Sensitivity analysis	Cardiothoracic surgery
An environmental impact study of inter-dental cleaning aids	Abed R, Ashley P, Duane B, Crotty J, Lyne A. An environmental impact study of inter-dental cleaning aids. Journal of Clinical Periodontology. 2022 Sep 19	Product	Passive, Single Use vs. Passive, Reusable Devices	Provision over time period	Provision for one person over 5 years	Life cycle stage	Cradle to grave	Disposal; Packaging ; Production ; Transport ; Use ; Raw materials	Global warming potential; Acidification potential; Freshwater aquatic ecotoxicity; Freshwater eutrophication potential; Marine eutrophication potential; Terrestrial eutrophication potential; Human toxicity potential: carcinogens; Human toxicity potential: no-carcinogen ; Ionizing radiation; Ozone depletion potential; Photochemical oxidant creation; Respiratory inorganics; Resources: dissipated wa…	Process activity data (process emission factor)	ISO 14040-44 ; Product Environmental Footprint (PEF)	Ecoinvent ;	IPCC (Intergovernmental Panel of Climate Change) ; ILCD (International Reference Life Cycle Data System); LANCA (Land Use Indicator Value Calculation in LIfe Cycle Assessment) ;AWARE (Available WAter REmaining) ; CML (Centrum voor Milieuwetenschappen)	OpenLCA	Contribution analysis ; Comparative analysis	Dentistry
Carbon footprint of atrial fibrillation catheter ablation	Ditac G, Cottinet PJ, Quyen Le M, Grinberg D, Duchateau J, Gardey K, Dulac A, Delinière A, Haddad C, Boussuge-Roze J, Sacher F. Carbon footprint of atrial fibrillation catheter ablation. EP Europace. 2022 Sep 15.	Service	Surgical procedures	Number of practice	One procedure	Spatial patient flow	Door-to-door	Anesthetic gases; Packaging ; Production ; Transport ; Building energy use ; Pharmaceuticals ; Raw materials	Global warming potential;	Process activity data (process emission factor)	–	–	–	Ansys granta edupack	Comparative analysis ; Contribution analysis	Cardiology
The environmental footprint of single-use versus reusable cloths for clinical surface decontamination: a life cycle approach	Maloney B, McKerlie T, Nasir M, Murphy C, Moi M, Mudalige P, Naser NE, Duane B. The environmental footprint of single-use versus reusable cloths for clinical surface decontamination: a life cycle approach. The Journal of hospital infection. 2022;130:7–19.	Product	Passive, Single Use vs. Passive, Reusable Devices	Number of uses	One use	Life cycle stage	Cradle to grave	Disposal; Packaging ; Production ; Reuse ; Transport ; Use ; Raw materials	Global warming potential; Acidification potential; Ecotoxicity potential; Freshwater eutrophication potential ; Marine eutrophication potential ; Terrestrial eutrophication potential ; Ionizing radiation ; Photochemical oxidant creation ; Human toxicity potential: no-carcinogens ; Human toxicity potential: carcinogens ; Particulate matter formation ; Ozone depletion potential; Water use ; Land us…	Process activity data (process emission factor)	Product Environmental Footprint (PEF) ; ISO 14040-44	Ecoinvent ;	EF method (Environmental Footprint: European Comission) ;	OpenLCA	Contribution analysis ; Comparative analysis ; Sensitivity analysis	Healthcare unspecified
Potential Life-Cycle Environmental Impacts of the COVID-19 Nucleic Acid Test	Ji L, Wang Y, Xie Y, Xu M, Cai Y, Fu S, Ma L, Su X. Potential Life- Cycle Environmental Impacts of the COVID-19 Nucleic Acid Test. Environmental science & technology. 2022 Sep 2;56(18):13398-40 7.	Product	Passive, Single Use Devices with Multiple Components/Materials	Amount of items	One item	Life cycle stage	Cradle to grave	Disposal; Packaging ; Production ; Transport ; Use ; Raw materials	Global warming potential; Sulfur dioxide air pollution ; Eutrophication potential; Ecotoxicity potential; Respiratory effects ; Human health: carcinogens ; Human health: non-carcinogens ; Photochemical oxidant creation	Process activity data (process emission factor)	ISO 14040-44 ;	Ecoinvent ; ELCD (European Reference Life Cycle Data System)	TRACI (Tool for the Reduction and Assessment of Chemical and other environmental Impact)	SimaPro	Contribution analysis ; Scenario analysis	Cardiology
Comparing the environmental impact of reusable and disposable dental examination kits: a life cycle assessment approach	Byrne D, Saget S, Davidson A, Haneef H, Abdeldaim T, Almudahkah A, Basquille N, Bergin AM, Prida J, Lyne A, Duane B. Comparing the environmental impact of reusable and disposable dental examination kits: a life cycle assessment approach. British Dental Journal. 2022 Aug;233(4):317-25 .	Product	Passive, Single Use vs. Passive, Reusable Devices	Number of uses	One use	Life cycle stage	Cradle to grave	Disposal; Packaging ; Production ; Reuse ; Transport ; Raw materials	Global warming potential; Human health: non-carcinogens; Human health: carcinogens; Resource use: minerals and metals; Freshwater aquatic ecotoxicity; Freshwater eutrophication potential; Respiratory inorganics; Photochemical oxidant creation; Terrestrial eutrophication potential; Marine eutrophication potential; Ozone depletion potential; Ionizing radiation; Land use; Freshwater acidification po…	Process activity data (process emission factor)	ISO 14040-44 ;	Ecoinvent ;	ILCD (International Reference Life Cycle Data System) ;	OpenLCA	Comparative analysis ; Contribution analysis	Dentistry
The environmental impact of community caries prevention-part 1: fluoride varnish application	Lyne A, Ashley P, Johnstone M, Duane B. The environmental impact of community caries prevention-part 1: fluoride varnish application. British Dental Journal. 2022 Aug;233(4):287-94 .	Service	Ancillary services	Provision over time period	Provision over one year	Life cycle stage	Cradle to grave	Disposal ; Packaging ; Patient transport; Production ; Transport ; Use ; Raw materials ; Staff transport	Global warming potential; Freshwater and terrestrial acidification potential ; Freshwater aquatic ecotoxicity ; Freshwater eutrophication potential ; Marine eutrophication potential ; Terrestrial eutrophication potential ; Human health: carcinogens ; Human health: non-carcinogens ; Ionizing radiation ; Respiratory inorganics ; Photochemical oxidant creation ; Resource use: fossils ; Resource use:…	Process activity data (process emission factor)	ISO 14001:2015 ;Product Environment Footprint (PEF)	Ecoinvent ;	ILCD (International Reference Life Cycle Data System) ; ReCiPe (RIVM and Radboud University, CML and PRé Consultants) ; CML (Centrum voor Milieuwetenschappem); AWARE (Available WAter REmaining)	OpenLCA	Comparative analysis ; Contribution analysis ; Sensitivity analysis	Dentistry
The environmental impact of community caries prevention-part 2: toothbrushing programmes	Ashley P, Duane B, Johnstone M, Lyne A. The environmental impact of community caries prevention-part 2: toothbrushing programmes. British Dental Journal. 2022 Aug;233(4):295-30 2.	Service	Ancillary services	Provision over time period	Provision over one year	Life cycle stage	Cradle to grave	Disposal; Packaging ; Production ; Transport ; Use ; Raw materials ; Staff transport	Global warming potential; Freshwater and terrestrial acidification potential ; Freshwater aquatic ecotoxicity ; Freshwater eutrophication potential ; Marine eutrophication potential ; Terrestrial eutrophication potential ; Human health: carcinogens ; Human health: non-carcinogens ; Ionizing radiation ; Respiratory inorganics ; Photochemical oxidant creation ; Resource use: fossils ; Resource use:…	Process activity data (process emission factor)	ISO 14001:2015 ;Product Environment Footprint (PEF)	Ecoinvent ;	ILCD (International Reference Life Cycle Data System) ; ReCiPe (RIVM and Radboud University, CML and PRé Consultants) ; CML (Centrum voor Milieuwetenschappem); AWARE (Available WAter REmaining)	OpenLCA	Comparative analysis ; Contribution analysis ; Sensitivity analysis	Dentistry
The environmental impact of community caries prevention – part 3: water fluoridation	Duane B, Lyne A, Parle R, Ashley P. The environmental impact of community caries prevention - part 3: water fluoridation. British dental journal. 2022;233(4):303– 7.	Service	Ancillary services	Provision over time period	Provision over one year	Life cycle stage	Cradle to grave	Production ; Transport ; Waste; Raw materials	Global warming potential; Acidification potential; Freshwater aquatic ecotoxicity ; Freshwater eutrophication potential ; Marine eutrophication potential ; Terrestrial eutrophication potential ; Human toxicity potential: carcinogens ; Human toxicity potential: no-carcinogens ; Respiratory inorganics ; Ozone depletion potential; Photochemical oxidant creation ; Land use ; Resource use: fossils ; R…	Process activity data (process emission factor)	ISO 14040-44 ; Product Environmental Footprint (PEF)	Ecoinvent ;	ReCiPe (RIVM and Radboud University, CML and PRé Consultants) ; IPCC (Intergovernmental Panel of Climate Change) ; ILCD (International Reference Life Cycle Data System) ; AWARE (Available WAter REmaining) ; LANCA (Land Use Indicator Value Calculation in LIfe Cycle Assessment) ; CML (Centrum voor Milieuwetenschappen)	OpenLCA	Contribution analysis ; Comparative analysis	Dentistry
Sustainable device selection for flexible intubation scopes: Comparative environmental impact assessment of disposable and reusable flexible intubation scopes and concept design for sustainable flexible intubation scopes	Duijndam J. Sustainable device selection for flexible intubation scopes: Comparative environmental impact assessment of disposable and reusable flexible intubation scopes and concept design for sustainable flexible intubation scopes	Product	Energy Consuming Devices	Number of uses	450 uses	Life cycle stage	Cradle to grave	Disposal; Packaging ; Production ; Reuse ; Transport ; Use ; Raw materials	Global warming potential; Abiotic fossil fuel depletion ; Resource use: minerals and metals ; Terrestrial ecotoxicity potential; Ozone depletion potential; Photochemical oxidant creation ; Freshwater aquatic ecotoxicity ; Eutrophication potential; Acidification potential;	Process activity data (process emission factor)	ISO 14040-44 ;	Ecoinvent ;	CML (Centrum voor Milieuwetenschappem);	CMLCA (Chain Management by Life Cycle Assessment)	Contribution analysis ; Comparative analysis ; Sensitivity analysis	Anesthesiology; emergenc…
Environmental considerations in the selection of medical staplers: A comparative life cycle assessment	Freund J, Gast K, Zuegge K, Hicks A. Environmental considerations in the selection of medical staplers: A comparative life cycle assessment. Journal of Cleaner Production. 2022 Aug 8:133490.	Product	Passive, Single Use vs. Passive, Reusable Devices	Amount of items	One item	Life cycle stage	Cradle to grave	Disposal; Packaging ; Production ; Use ; Raw materials	Global warming potential; Ozone depletion potential; Photochemical oxidant creation ; Acidification potential; Eutrophication potential; Human health: carcinogens ; Human health: non-carcinogens ; Respiratory effects ; Ecotoxicity potential; Fossil fuel depletion potential;	Process activity data (process emission factor)	ISO 14040-44 ;	Ecoinvent ;	TRACI (Tool for the Reduction and Assessment of Chemical and other environmental Impact)	SimaPro	Comparative analysis ; Contribution analysis ; Sensitivity analysis ; Uncertainty analysis	Healthcare unspecified
Carbon footprinting for hospital care pathways based on routine diagnosis- related group (DRG) accounting data in Germany: An application to acute decompensated heart failure.	Zhang X, Albrecht K, Herget- Rosenthal S, Rogowski WH. Carbon footprinting for hospital care pathways based on routine diagnosis-related group (DRG) accounting data in Germany: An application to acute decompensated heart failure. Journal of Industrial Ecology.	Service	Non-surgical therapeutic interventions	One patient	One patient's treatment	Temporal care pathway	Admission to discharge	Building energy use ; Disposal; Pharmaceuticals ; Transport ; Procurement ; Water use	Global warming potential;	Financial activity data (EEIO emission factor)	GHG Protocol ;	Eurostat (Statistical Offic…	IPCC (Intergovernmental Panel of Climate Change) ;	–	Contribution analysis ;	Cardiology
Environmental impact of single-use, reusable, and mixed trocar systems used for laparoscopic cholecystectomies	Boberg L, Singh J, Montgomery A, Bentzer P. Environmental impact of single- use, reusable, and mixed trocar systems used for laparoscopic cholecystectomies . PloS one. 2022 Jul 15;17(7):e0271601 .	Product	Passive, Single Use vs. Passive, Reusable Devices	Number of uses	500 uses	Life cycle stage	Cradle to grave	Disposal; Packaging ; Production ; Reuse ; Transport ; Raw materials	Global warming potential; Mineral extraction ; Non-renewable energy use ; Aquatic acidification potential; Aquatic eutrophication potential ; Land use ; Terrestrial acidification potential ; Terrestrial ecotoxicity potential; Aquatic ecotoxicity potential; Respiratory organics ; Ozone depletion potential; Ionizing radiation ; Respiratory inorganics ; Human health: carcinogens ; Human health: non-…	Process activity data (process emission factor)	ISO 14040-44 ;	Ecoinvent ;	IMPACT 2002+ ;	SimaPro	Comparative analysis ; Contribution analysis ; Sensitivity analysis ; Uncertainty analysis	Cardiothoracic surgery
Life cycle assessment and life cycle cost of repairing surgical scissors	Rizan C, Brophy T, Lillywhite R, Reed M, Bhutta MF. Life cycle assessment and life cycle cost of repairing surgical scissors. The International Journal of Life Cycle Assessment. 2022 Jun 2:1-6.	Product	Passive, Single Use vs. Passive, Reusable Devices	Number of uses	One use	Life cycle stage	Cradle to grave	Disposal; Packaging ; Production ; Reuse ; Transport ; Raw materials	Global warming potential; Ozone depletion potential; Ionizing radiation ; Ozone formation: human health ; Ozone formation ; Particulate matter formation ; Terrestrial acidification potential ; Freshwater eutrophication potential ; Marine eutrophication potential ; Terrestrial ecotoxicity potential; Freshwater aquatic ecotoxicity ; Marine aquatic ecotoxicity potential ; Human toxicity potential: c…	Process activity data (process emission factor)	ISO 14040-44 ;	Ecoinvent ; ELCD (European Reference Life Cycle Data System)	ReCiPe (RIVM and Radboud University, CML and PRé Consultants);	SimaPro	Comparative analysis ;Contribution analysis ; Scenario analysis	Healthcare unspecified
The Carbon Footprint of Single-Use Flexible Cystoscopes compared to Reusable Cystoscopes	Hogan D, Rauf H, Kinnear N, Hennessey D. The Carbon Footprint of Single-Use Flexible Cystoscopes compared to Reusable Cystoscopes. Journal of Endourology. 2022 May 24(ja).	Product	Energy Consuming Devices	Number of uses	One use	Life cycle stage	Cradle to grave	Disposal; Packaging ; Production ; Reuse ; Transport ; Raw materials	Global warming potential;	Process activity data (process emission factor)	–	–	–	–	Comparative analysis ; Contribution analysis	Urology
Carbon emissions during elective coronary artery bypass surgery, a single center experience	Hubert J, Gonzalez- Ciccarelli LF, Wang AW, Toledo E, Ferrufino R, Smalls K, Brovman E, Cobey FC. Carbon emissions during elective coronary artery bypass surgery, a single center experience. Journal of Clinical Anesthesia. 2022 May 4;80:110850-.	Service	Surgical procedures	Number of practice	One procedure	Spatial patient flow	Door-to-door	Pharmaceuticals ; Building energy use ; Disposal; Production	Global warming potential;	Process activity data (process emission factor)	–	–	IPCC (Intergovernmental Panel of Climate Change) ;	–	Contribution analysis ;	Cardiothoracic surgery
The carbon footprint of hospital diagnostic imaging in Australia	McAlister S, McGain F, Petersen M, Story D, Charlesworth K, Ison G, Barratt A. The carbon footprint of hospital diagnostic imaging in Australia. The Lancet Regional Health-Western Pacific. 2022 Jul 1;24:100459.	Service	Diagnostic imaging	Number of practice	One scan	Life cycle stage	Cradle to grave	Disposal; Production ; Use ; Raw materials	Global warming potential;	Process activity data (process emission factor)	ISO 14040-44 ;	Ecoinvent ;	ReCiPe (RIVM and Radboud University, CML and PRé Consultants);	SimaPro	Comparative analysis ; Contribution analysis ; Sensitivity analysis	Radiation oncology
Carbon footprint and associated costs of asthma exacerbation care among UK adults	Kponee-Shovein K, Marvel J, Ishikawa R, Choubey A, Kaur H, Thokala P, Ngom K, Fakih I, Schatzki T, Signorovitch J. Carbon footprint and associated costs of asthma exacerbation care among UK adults. Journal of Medical Economics. 2022 Apr 11:1-23.	Service	Non-surgical therapeutic interventions	Number of practice	One practice	Spatial patient flow	Pharmaceuticals and medical services used during exacerbation treatment	Outpatient appointme… ; Patient transport ; Inpatient care; Pharmaceuticals	Global warming potential;	Hybrid	–	–	–	–	Comparative analysis ; Sensitivity analysis	Cardiology
Assessing the environmental carbon footprint of spinal versus general anesthesia in single-level transforaminal lumbar interbody fusions	Wang AY, Ahsan T, Kosarchuk JJ, Liu P, Riesenburger RI, Kryzanski J. Assessing the environmental carbon footprint of spinal versus general anesthesia in single-level transforaminal lumbar interbody fusions. World Neurosurgery. 2022 Mar 24.	Service	Surgical procedures	Number of practice	One procedure	Spatial patient flow	Anesthetic for one procedure	Pharmaceuticals	Global warming potential;	Process activity data (process emission factor)	–	–	–	–	Comparative analysis	Anesthesiology; emergenc…
Life cycle assessment of biomedical waste management for reduced environmental impacts	Deepak A, Sharma V, Kumar D. Life cycle assessment of biomedical waste management for reduced environmental impacts. Journal of Cleaner Production. 2022 May 15;349:131376.	Organisational	(Partial) healthcare system	Mass of waste	2547 kg kilogram of waste	Life cycle stage	Gate to grave	Disposal	Global warming potential; Abiotic depletion potential; Abiotic fossil fuel depletion ; Ozone depletion potential; Human toxicity potential; Freshwater aquatic ecotoxicity ; Marine aquatic ecotoxicity potential ; Terrestrial ecotoxicity potential; Photochemical oxidant creation ; Acidification potential; Eutrophication potential;	Process activity data (process emission factor)	ISO 14040-44 ;	Ecoinvent ;	CML (Centrum voor Milieuwetenschappem);	SimaPro	Contribution analysis ; Comparative analysis ; Scenario analysis ; Sensitivity analysis ; Uncertainty analysis	Healthcare unspecified
Comparison of Plate Waste between Vegetarian and Meat-Containing Meals in a Hospital Setting: Environmental and Nutritional Considerations	Berardy A, Egan B, Birchfield N, Sabaté J, Lynch H. Comparison of Plate Waste between Vegetarian and Meat-Containing Meals in a Hospital Setting: Environmental and Nutritional Considerations. Nutrients. 2022 Mar 11;14(6):1174.	Organisational	Hospital	Mass of waste	Waste of one plate	Life cycle stage	Cradle to gate	Production; Raw materials	Global warming potential;	Process activity data (process emission factor)	–	–	–	SimaPro	Comparative analysis ; Contribution analysis ; Uncertainty analysis	Healthcare unspecified
Environmental Impact of Surgical Masks Consumption in Italy Due to COVID-19 Pandemic	Cornelio A, Zanoletti A, Federici S, Ciacci L, Depero LE, Bontempi E. Environmental Impact of Surgical Masks Consumption in Italy Due to COVID-19 Pandemic. Materials. 2022 Mar 10;15(6):2046.	Product	Passive, Single Use Devices with Few or Single Components/Materials	Amount of items	One item	Life cycle stage	Production to use	Production ; Transport	Global warming potential;	Process activity data (process emission factor)	–	–	–	–	Comparative analysis	Cardiology
Environmental assessment and eco-design of a surgical face mask	Barbanera M, Marconi M, Peruzzi A, Dinarelli S. Environmental assessment and eco-design of a surgical face mask. Procedia CIRP. 2022;105:61-66.	Product	Passive, Single Use Devices with Few or Single Components/Materials	Amount of items	One item	Life cycle stage	Cradle to grave	Disposal; Packaging ; Production ; Transport ; Use ; Raw materials	Global warming potential; Ozone depletion potential; Photochemical oxidant creation ; Photochemical oxidant creation ; Particulate matter formation ; Ionizing radiation ; Terrestrial acidification potential ; Freshwater eutrophication potential ; Marine eutrophication potential ; Terrestrial ecotoxicity potential; Freshwater aquatic ecotoxicity ; Marine aquatic ecotoxicity potential ; Human toxic…	Process activity data (process emission factor)	ISO 14040-44 ;	Ecoinvent ;	ReCiPe (RIVM and Radboud University, CML and PRé Consultants);	SimaPro	Contribution analysis ;	Cardiology
Estimating & Comparing Greenhouse Gas Emissions for Existing Intramuscular COVID-19 Vaccines and a Novel Thermostable Oral Vaccine	Patenaude B, Ballreich J. Estimating & Comparing Greenhouse Gas Emissions for Existing Intramuscular COVID-19 Vaccines and a Novel Thermostable Oral Vaccine. The Journal of Climate Change and Health. 2022 Mar 4:100127.	Product	Pharmaceuticals	Amount of items	One item	Life cycle stage	Cradle to grave	Packaging ; Use ; Disposal; Production	Global warming potential;	Process activity data (process emission factor)	GHG Protocol ;	–	–	–	Comparative analysis ; Contribution analysis	Cardiology
Action plan for the mitigation of greenhouse gas emissions in the hospital‑based health care of the Hellenic Army	Bozoudis V, Sebos I, Tsakanikas A. Action plan for the mitigation of greenhouse gas emissions in the hospital-based health care of the Hellenic Army. Environmental monitoring and assessment. 2022;194(3):221– 221.	Organisational	Hospital	Provision over time period	Provision over one year	Life cycle stage	Cradle to grave	Ambulance Services ; Energy ; Patient transport ; Refrigerants ; Staff transport ; Waste; Raw materials ; Structures and equipm… ; Transport	Global warming potential;	Hybrid	–	–	IPCC (Intergovernmental Panel of Climate Change) ;	–	Contribution analysis ;	Healthcare unspecified
Hand hygiene with hand sanitizer versus handwashing: what are the planetary health consequences?	Duane B, Pilling J, Saget S, Ashley P, Pinhas AR, Lyne A. Hand hygiene with hand sanitizer versus handwashing: what are the planetary health consequences?. Environ Sci Pollut Res. 2022; 29, 48736–48747	Product	Passive, Single Use Devices with Few or Single Components/Materials	Provision over time period	Provision over one year	Life cycle stage	Cradle to grave	Disposal; Packaging ; Production ; Transport ; Use ; Raw materials	Global warming potential; Acidification potential; Freshwater aquatic ecotoxicity ; Freshwater eutrophication potential ; Marine eutrophication potential ; Terrestrial eutrophication potential ; Human toxicity potential: carcinogens ; Human toxicity potential: no-carcinogens ; Respiratory inorganics ; Ozone depletion potential; Photochemical oxidant creation ; Land use ; Resource use: fossils ; R…	Process activity data (process emission factor)	ISO 14040-44 ; Product Environmental Footprint (PEF)	Ecoinvent ;	ReCiPe (RIVM and Radboud University, CML and PRé Consultants);	OpenLCA	Contribution analysis ; Comparative analysis ; Sensitivity analysis	Healthcare unspecified
The Environmental Impact of Open Versus Endoscopic Carpal Tunnel Release.	Zhang D, Dyer GS, Blazar P, Earp BE. The Environmental Impact of Open Versus Endoscopic Carpal Tunnel Release. The Journal of Hand Surgery. 2022 Feb 3.	Service	Surgical procedures	Number of practice	One procedure	Spatial patient flow	Door-to-door	Disposal; Production ; Building energy use ; Raw materials ; Reuse	Global warming potential;	Process activity data (process emission factor)	–	–	–	–	Comparative analysis ; Contribution analysis ; Uncertainty analysis	Neurosurgery Orthopedics
Calculating the carbon footprint of a Geriatric Medicine clinic before and after COVID-19	Bartlett S, Keir S. Calculating the carbon footprint of a Geriatric Medicine clinic before and after COVID-19. Age and Ageing. 2022 Feb;51(2):afab275.	Organisational	Hospital	Provision over time period	Provision over one hour	Temporal care pathway	Appointment beginning to end	Building energy use ; Disposal ; Patient transport ; Procurement ; Water use; Staff transport	Global warming potential;	Process activity data (process emission factor)	GHG Protocol ;	DEFRA (Department for Evironment, Food and Rural Affairs) ;	–	–	Comparative analysis ; Contribution analysis	Geriatrics
The carbon footprint of intravitreal injections	Chandra P, Welch S, Oliver GF, Gale J. The carbon footprint of intravitreal injections. Clinical & Experimental Ophthalmology. 2022 Apr;50(3):347-9.	Service	Surgical procedures	Number of practice	One procedure	Spatial patient flow	Door-to-door	Building energy use ; Patient transport ; Staff transport ; Disposal; Procurement	Global warming potential;	Process activity data (process emission factor)	–	MFE (New Zealand Ministry for the Envrionment) ;	–	–	Contribution analysis ;	Ophthalmology
Life cycle assessment of stainless-steel reusable speculums versus disposable acrylic speculums in a university clinic setting: a case study	Morris MI, Hicks A. Life cycle assessment of stainless-steel reusable speculums versus disposable acrylic speculums in a university clinic setting: a case study. Environmental Research Communications. 2022 Feb 1;4(2):025002.	Product	Passive, Single Use vs. Passive, Reusable Devices	Number of practice	5000 practices	Life cycle stage	Cradle to grave	Disposal; Packaging ; Production ; Reuse ; Raw materials	Global warming potential; Acidification potential; ; Human health: carcinogens ; Ecotoxicity potential; Eutrophication potential; Fossil fuel depletion potential; Human health: non-carcinogens ; Ozone depletion potential; Respiratory effects ; Photochemical oxidant creation	Process activity data (process emission factor)	ISO 14040-44 ;	Ecoinvent ; ELCD (European Reference Life Cycle Data System) ; USLCI (United States Life Cycle Inventory Database)	TRACI (Tool for the Reduction and Assessment of Chemical and other environmental Impact)	SimaPro	Comparative analysis ; Contribution analysis ; Sensitivity analysis ; Uncertainty analysis	Obstetrics & gynecology
Mechanochemistry Can Reduce Life Cycle Environmental Impacts of Manufacturing Active Pharmaceutical Ingredients	Galant O, Cerfeda G, McCalmont AS, James SL, Porcheddu A, Delogu F, Crawford DE, Colacino E, Spatari S. Mechanochemistr y Can Reduce Life Cycle Environmental Impacts of Manufacturing Active Pharmaceutical Ingredients. ACS Sustainable Chemistry & Engineering. 2022 Jan 20.	Product	Pharmaceuticals	Mass of item	one kilogram	Life cycle stage	Cradle to gate	Production; Raw materials	Global warming potential; Terrestrial ecotoxicity potential; Freshwater aquatic ecotoxicity ; Ionizing radiation ; Human toxicity potential: no-carcinogens ; Fossil resource scarcity	Process activity data (process emission factor)	ISO 14040-44 ;	Ecoinvent ;	ReCiPe (RIVM and Radboud University, CML and PRé Consultants);	SimaPro	Comparative analysis ; Contribution analysis	Healthcare unspecified
Streamlined life cycle assessment of single use technologies in biopharmaceutical manufacture	Budzinski K, Constable D, D’Aquila D, Smith P, Madabhushi S, Whiting A, Costelloe T, Collins M. Streamlined life cycle assessment of single use technologies in biopharmaceutical manufacture. New Biotechnology. 2022 Jan 8.	Product	Pharmaceuticals	Mass of item	one kilogram	Life cycle stage	Cradle to gate	Production; Raw materials	Global warming potential; Human toxicity potential: carcinogens ; Human toxicity potential: no-carcinogens ; Photochemical oxidant creation ; Water use ; Resource depletion	Process activity data (process emission factor)	–	–	ILCD (International Reference Life Cycle Data System) ; USEtox (UNEP-SETAC toxicity model)	–	Contribution analysis ; Sensitivity analysis	Healthcare unspecified
What is the carbon footprint of primary care practices? A retrospective life-cycle analysis in Switzerland.	Nicolet J, Mueller Y, Paruta P, Boucher J, Senn N. What is the carbon footprint of primary care practices? A retrospective life- cycle analysis in Switzerland. Environmental Health. 2022 Dec;21(1):1-0.	Service	Diagnostic procedures	Number of practice	One clinic appointment	Temporal care pathway	Appointment beginning to end	Laboratory testing ; Patient transport ; Staff transport ; Transport ; Building energy use ; Infrastructure; Procurement	Global warming potential;	Process activity data (process emission factor)	ISO 14040-44 ;	Ecoinvent ;	–	–	Comparative analysis ; Contribution analysis	General practice
Reducing the environmental impact of sterilization packaging for surgical instruments in the Operating Room: A Comparative Life Cycle Assessment of disposable versus Reusable Systems	Friedericy HJ, van Egmond CW, Vogtländer JG, van der Eijk AC, Jansen FW. Reducing the environmental impact of sterilization packaging for surgical instruments in the Operating Room: A Comparative Life Cycle Assessment of disposable versus Reusable Systems. Sustainability. 2021 Dec 31;14(1):430.	Product	Passive, Single Use vs. Passive, Reusable Devices	Number of uses	5000 uses	Life cycle stage	Cradle to grave	Disposal; Production ; Transport ; Use ; Raw materials	Global warming potential; Resource depletion ; Ecosystems ; Human health	Process activity data (process emission factor)	ISO 14040-44 ;	Ecoinvent ;	ReCiPe (RIVM and Radboud University, CML and PRé Consultants) ; IPCC (Intergovernmental Panel of Climate Change)	SimaPro	Comparative analysis ; Contribution analysis ; Sensitivity analysis	Healthcare unspecified
Comparative life cycle assessment of reusable and disposable scrub suits used in hospital operating rooms	Burguburu A, Tanné C, Bosc K, Laplaud J, Roth M, Czyrnek-Delêtre MM. Comparative life cycle assessment of reusable and disposable scrub suits used in hospital operating rooms. Cleaner Environmental Systems. 2021 Dec 11:100068.	Product	Passive, Single Use vs. Passive, Reusable Devices	Provision over time period	Provision over 4 years	Life cycle stage	Cradle to grave	Disposal; Packaging ; Production ; Reuse ; Transport ; Raw materials	Global warming potential; Particulate matter formation; Acidification potential; Freshwater eutrophication potential; Marine eutrophication potential; Water depletion; Photochemical oxidant creation; Terrestrial eutrophication potential; Freshwater aquatic ecotoxicity; Land use	Process activity data (process emission factor)	ISO 14040-44 ;	Ecoinvent ;	ILCD (International Reference Life Cycle Data System) ;	SimaPro	Comparative analysis ; Contribution analysis ; Sensitivity analysis	Healthcare unspecified
Environmental footprint of regular and intensive inpatient care in a large US hospital	Prasad PA, Joshi D, Lighter J, Agins J, Allen R, Collins M, Pena F, Velletri J, Thiel C. Environmental footprint of regular and intensive inpatient care in a large US hospital. The International Journal of Life Cycle Assessment. 2021 Dec 4:1-2.	Organisational	Hospital area	Provision over time period	Provision over one year	Emission category	Scope 3 (Scope 3.1, Scope 3.12)	Building energy use ; Food ; Pharmaceuticals ; Reuse ; Staff transport ; Water ; Disposal; Procurement	Global warming potential; Solid waste	Hybrid	ISO 14040-44 ;	Ecoinvent ;	IPCC (Intergovernmental Panel of Climate Change) ;	OpenLCA ; SimaPro	Comparative analysis ; Contribution analysis ; Sensitivity analysis	Healthcare unspecified
Life cycle environmental impacts of disposable medical masks	Atılgan Türkmen B. Life cycle environmental impacts of disposable medical masks. Environmental Science and Pollution Research. 2021 Nov 29:1-1.	Product	Passive, Single Use Devices with Few or Single Components/Materials	Amount of items	One item	Life cycle stage	Cradle to grave	Disposal; Packaging ; Production ; Transport ; Raw materials	Global warming potential; Abiotic depletion potential; Abiotic fossil fuel depletion ; Acidification potential; Eutrophication potential; Freshwater aquatic ecotoxicity ; Human toxicity potential; Marine aquatic ecotoxicity potential ; Ozone depletion potential; Photochemical oxidant creation ; Terrestrial ecotoxicity potential;	Process activity data (process emission factor)	ISO 14040-44 ;	Ecoinvent ;	CML (Centrum voor Milieuwetenschappem);	GaBi (Ganzheitliche Bilanz)	Contribution analysis ; Sensitivity analysis	Cardiology
Minimising carbon and financial costs of steam sterilisation and packaging of reusable surgical instruments	Rizan C, Lillywhite R, Reed M, Bhutta MF. Minimising carbon and financial costs of steam sterilisation and packaging of reusable surgical instruments. British Journal of Surgery. 2021 Nov 28.	Product	Passive, Single Use vs. Passive, Reusable Devices	Amount of items	Machine and kit	Life cycle stage	Post-use to pre-use	Reuse	Global warming potential;	Process activity data (process emission factor)	GHG Protocol ;	DEFRA (Department for Evironment, Food and Rural Affairs) ; ICE (Inventory of Carbon and Energy database) ; Small World Consulting Carbon Factors Dataset ; Ecoinvent	–	SimaPro	Comparative analysis ;Contribution analysis ; Scenario analysis ; Sensitivity analysis	Healthcare unspecified
The carbon footprint of cataract surgery in a French University Hospital.	Ferrero A, Thouvenin R, Hoogewoud F, Marcireau I, Offret O, Louison P, Monnet D, Brézin AP. The carbon footprint of cataract surgery in a French University Hospital. Journal Français d'Ophtalmologie. 2021 Nov 22.	Service	Surgical procedures	Number of practice	One procedure	Spatial patient flow	Door-to-door	Disposal ; Pharmaceuticals ; Procurement ; Reuse ; Staff transport ; Building energy use; Patient transport	Global warming potential;	Hybrid	PAS 2050 ; GHG Protocol	Bilan Carbone ; DEFRA (Department for Evironment, Food and Rural Affairs)	IPCC (Intergovernmental Panel of Climate Change) ;	Bilan Carbone	Contribution analysis ;	Ophthalmology
Comparing the environmental impacts of paracetamol dosage forms using life cycle assessment	Sharma RK, Raju G, Sarkar P, Singh H, Singla E. Comparing the environmental impacts of paracetamol dosage forms using life cycle assessment. Environment, Development and Sustainability. 2021 Nov 18:1-21.	Product	Pharmaceuticals	Amount of items	One item of mass	Life cycle stage	Cradle to gate	Packaging; Production ; Raw materials	Global warming potential; Terrestrial ecotoxicity potential; Ozone depletion potential; Photochemical oxidant creation ; Metal depletion ; Land use ; Ionizing radiation ; Human toxicity potential: carcinogens; Freshwater eutrophication potential; ; Freshwater aquatic ecotoxicity ; Water use ; Fossil depletion ; Particulate matter formation ; Disability-adjusted life years ; Eco-indicator endpoint…	Process activity data (process emission factor)	ISO 14040-44 ;	GaBi (Ganzheitliche Bilanz) ;	ReCiPe (RIVM and Radboud University, CML and PRé Consultants);	GaBi (Ganzheitliche Bilanz)	Comparative analysis ; Sensitivity analysis	Healthcare unspecified
Assessing the Carbon Foot Print of an Ayurveda Medical Institute: A Case of National Institute of Ayurveda, Jaipur, India	Gaurav G, Kumar T, Khandelwal C, Singh AB, Meena ML, Kumar S, Dangayach GS. Assessing the Carbon Foot Print of an Ayurveda Medical Institute: A Case of National Institute of Ayurveda, Jaipur, India. Recent Advances in Industrial Production 2022 (pp. 33-44). Springer, Singapore.	Organisational	Hospital	Provision over time period	Provision over one year	Emission category	Scope 1-3	Food ; Laundry ; Pharmaceuticals ; Procurement ; Refrigerants ; Transport ; Waste; Water ; Chemicals ; Energy ; Medical equipment	Global warming potential;	Hybrid	GHG Protocol ;	DEFRA (Department for Evironment, Food and Rural Affairs) ;	IPCC (Intergovernmental Panel of Climate Change) ;	–	Contribution analysis ;	Healthcare unspecified
The 2021 report of the Lancet Countdown on health and climate change: code red for a healthy future.	Romanello M, McGushin A, Di Napoli C, Drummond P, Hughes N, Jamart L, Kennard H, Lampard P, Rodriguez BS, Arnell N, Ayeb- Karlsson S. The 2021 report of the Lancet Countdown on health and climate change: code red for a healthy future. The Lancet. 2021 Oct 30;398(10311):161 9-62.	Organisational	(Partial) healthcare system	Provision over time period	Provision over one year	Emission category	Scope 1-3	–	Global warming potential;	Financial activity data (EEIO emission factor)	–	PRIMAP emissions database ;	–	–	Comparative analysis	Healthcare unspecified
Cost–Benefit Analysis of Monoclonal Antibody Cultivation Scenarios in Terms of Life Cycle Environmental Impact and Operating Cost	Amasawa E, Kuroda H, Okamura K, Badr S, Sugiyama H. Cost–Benefit Analysis of Monoclonal Antibody Cultivation Scenarios in Terms of Life Cycle Environmental Impact and Operating Cost. ACS Sustainable Chemistry & Engineering. 2021 Oct 14.	Product	Pharmaceuticals	Provision over time period	Provision of annual demand	Life cycle stage	Cradle to end of the mAb cultivation process	Production; Raw materials	Global warming potential; Acidification potential; Photochemical oxidant creation ; Human toxicity potential: carcinogens ; Human toxicity potential: no-carcinogens ; Aquatic ecotoxicity potential; Terrestrial ecotoxicity potential; Sulfur dioxide air pollution ; Land use ; Water resource depletion ; Human health ( Endpoint) ; Biodiversity ( Endpoint) ; Social assets ( Endpoint) ; Primary product…	Process activity data (process emission factor)	ISO 14040-44 ;	IDEA (Inventory Databa… ;	LIME (Life-cycle Impact assessment Method based on Endpoint modeling) ;	MiLCA (Multiple Interface Life Cycle Assessment)	Comparative analysis ; Contribution analysis ; Sensitivity analysis	Cardiology
Non-sterile examination gloves and sterile surgical gloves: which are more sustainable?	Jamal H, Lyne A, Ashley P, Duane B. Non-sterile examination gloves and sterile surgical gloves: Which are more sustainable?. The Journal of Hospital Infection. 2021 Oct 14.	Product	Passive, Single Use Devices with Few or Single Components/Materials	Number of practice	One procedure	Life cycle stage	Cradle to grave	Disposal; Packaging ; Production ; Transport ; Raw materials	Global warming potential; Human health: non-carcinogens ; Ozone formation: human health ; Land use ; Resource use: minerals and metals ; Photochemical oxidant creation ; Respiratory inorganics ; Freshwater eutrophication potential ; Marine eutrophication potential ; Resource use: fossils ; Resources: dissipated water ; Ecosystem quality ; Human health: carcinogens ; Ionizing radiation ; Freshwate…	Process activity data (process emission factor)	ISO 14040-44 ; Product Environmental Footprint (PEF)	Ecoinvent ;	ILCD (International Reference Life Cycle Data System) ; CML (Centrum voor Milieuwetenschappem); AWARE (Available WAter REmaining) ; IPCC (Intergovernmental Panel of Climate Change) ; LANCA (Land Use Indicator Value Calculation in LIfe Cycle Assessment) ; ReCiPe (RIVM and Radboud University, CML and PRé Consultants)	OpenLCA	Comparative analysis ; Contribution analysis	Healthcare unspecified
A Life Cycle Assessment (LCA) of Antibacterial Gel Production	Enríquez-Martínez V, Niembro-García IJ, Marmolejo- Saucedo JA. A Life Cycle Assessment (LCA) of Antibacterial Gel Production. International Conference on Computer Science and Health Engineering 2021 Jul 29 (pp. 12-27). Springer, Cham.	Product	Passive, Single Use Devices with Few or Single Components/Materials	Amount of items	One item	Life cycle stage	Gate to gate	Packaging ; Transport; Production	Global warming potential; Particulate matter formation; Fossil depletion; Water use; Freshwater aquatic ecotoxicity; Freshwater eutrophication potential; Human toxicity potential: carcinogens; Human toxicity potential: no…; Ionizing radiation; Land use ; Marine aquatic ecotoxicity potential ; Marine eutrophication potential ; Metal depletion ; Photochemical oxidant creation ; Photochemical oxidan…	Process activity data (process emission factor)	ISO 14040-44 ;	GaBi (Ganzheitliche Bilanz) ;	ReCiPe (RIVM and Radboud University, CML and PRé Consultants);	GaBi (Ganzheitliche Bilanz)	–	Cardiology
Before/after intervention study to determine impact on life-cycle carbon footprint of converting from single- use to reusable sharps containers in 40 UK NHS trusts	Grimmond TR, Bright A, Cadman J, Dixon J, Ludditt S, Robinson C, Topping C. Before/after intervention study to determine impact on life- cycle carbon footprint of converting from single-use to reusable sharps containers in 40 UK NHS trusts. BMJ open. 2021 Sep 1;11(9):e046200.	Product	Passive, Single Use vs. Passive, Reusable Devices	Mass of item	Per 1,000 litres	Life cycle stage	Cradle to grave	Disposal; Packaging ; Production ; Reuse ; Transport ; Raw materials	Global warming potential;	Process activity data (process emission factor)	PAS 2050 ;	GaBi (Ganzheitliche Bilanz) ; DEFRA (Department for Evironment, Food and Rural Affairs) ; WARM (Waste Reduction Model)	IPCC (Intergovernmental Panel of Climate Change) ;	–	Comparative analysis ; Contribution analysis ; Sensitivity analysis	Healthcare unspecified
Environmental Effect of Fluorinated Gases in Vitreoretinal Surgery: A Multicenter Study of 4,877 Patients	Moussa G, Ch’ng SW, Park DY, Ziaei H, Jalil A, Patton N, Ivanova T, Lett KS, & Andreatta W. Environmental Effect of Fluorinated Gases in Vitreoretinal Surgery: A Multicenter Study of 4,877 Patients. American Journal of Ophthalmology, 2022;235, 271– 279.	Product	Pharmaceuticals	Number of practice	One procedure	Emission category	Direct emissions attributed to gas usage and waste	Waste; Use	Global warming potential;	Process activity data (process emission factor)	–	–	IPCC (Intergovernmental Panel of Climate Change) ;	–	Comparative analysis	Ophthalmology
Environmental impact and life cycle financial cost of hybrid (reusable/single-use) instruments versus single- use equivalents in laparoscopic cholecystectomy	Rizan C, Bhutta M. Environmental impact and life cycle financial cost of hybrid (reusable/single- use) instruments versus single-use equivalents in laparoscopic cholecystectomy. Surgical Endoscopy. 2021 Sep 24.	Product	Passive, Single Use vs. Passive, Reusable Devices	Number of practice	One procedure	Life cycle stage	Cradle to grave	Disposal; Packaging ; Production ; Reuse ; Transport ; Raw materials	Global warming potential; Ozone depletion potential; Ionizing radiation ; Ozone formation: human health ; Ozone formation: terrestrial ecosystems ; Particulate matter formation ; Terrestrial acidification potential ; Freshwater eutrophication potential ; Marine eutrophication potential ; Terrestrial ecotoxicity potential; Freshwater aquatic ecotoxicity ; Marine aquatic ecotoxicity potential ; Hum…	Process activity data (process emission factor)	ISO 14040-44 ;	Ecoinvent ; Industry Data LCA library	ReCiPe (RIVM and Radboud University, CML and PRé Consultants);	SimaPro	Comparative analysis ; Contribution analysis ; Sensitivity analysis ; Scenario analysis	Cardiothoracic surgery
Life Cycle Assessment of an Enzymatic Ibuprofen Production Process with Automatic Recycling and Purification	Grimaldi F, Tran NN, Sarafraz MM, Lettieri P, Morales-Gonzalez OM, Hessel V. Life Cycle Assessment of an Enzymatic Ibuprofen Production Process with Automatic Recycling and Purification. ACS Sustainable Chemistry & Engineering. 2021 Sep 17;9(39):13135-50.	Product	Pharmaceuticals	Mass of item	one tonne	Life cycle stage	Cradle to gate	Production; Raw materials	Global warming potential; Acidification potential; Freshwater aquatic ecotoxicity ; Freshwater eutrophication potential ; Marine eutrophication potential ; Terrestrial eutrophication potential ; Human toxicity potential: no-carcinogens ; Human toxicity potential: carcinogens ; Ozone depletion potential; Ionizing radiation ; Particulate matter formation ; Photochemical oxidant creation ; Water res…	Process activity data (process emission factor)	ISO 14040-44 ;	Ecoinvent ;	ILCD (International Reference Life Cycle Data System) ;	GaBi (Ganzheitliche Bilanz)	Comparative analysis ; Contribution analysis	Healthcare unspecified
Carbon Footprint of General, Regional, and Combined Anesthesia for Total Knee Replacements	McGain F, Sheridan N, Wickramarachchi K, Yates S, Chan B, McAlister S. Carbon footprint of general, regional, and combined anesthesia for total knee replacements. Anesthesiology. 2021 Dec 1;135(6):976-91.	Service	Surgical procedures	Provision over time period	Provision for one person over one week	Spatial patient flow	Door-to-door	Anesthetic gases ; Pharmaceuticals ; Production ; Reuse ; Transport ; Raw materials ; Use	Global warming potential;	Process activity data (process emission factor)	ISO 14040-44 ;	Ecoinvent ; AusLCI (Australian National Life Cycle Inventory Database)	ILCD (International Reference Life Cycle Data System) ;	SimaPro	Comparative analysis ; Contribution analysis ; Uncertainty analysis ; Scenario analysis	Anesthesiology; emergenc…
Can decontamination and reuse of N95 respirators during COVID-19 pandemic provide energy, environmental, and economic benefits?	Tao Y, You F. Can decontamination and reuse of N95 respirators during COVID-19 pandemic provide energy, environmental, and economic benefits?. Applied Energy. 2021 Dec 15;304:117848.	Product	Passive, Single Use vs. Passive, Reusable Devices	Number of uses	1000 uses	Life cycle stage	Cradle to grave	Disposal; Distribution ; Packaging ; Production ; Reuse ; Transport ; Use ; Raw materials	Global warming potential; Cumulative energy demand	Process activity data (process emission factor)	–	Ecoinvent ;	ReCiPe (RIVM and Radboud University, CML and PRé Consultants); IPCC (Intergovernmental Panel of Climate Change) ; CED method (cumulative energy demand)	–	Contribution analysis ; Comparative analysis ; Sensitivity analysis	Cardiology
A Standardized Method for Estimating the Carbon Footprint of Disposable Minimally Invasive Surgical Devices: Application in Transurethral Prostate Surgery	Misrai V, Rijo E, Cottenceau JB, Zorn KC, Enikeev D, Elterman D, Bhojani N, De La Taille A, Herrmann TR, Robert G, Pradere B. A Standardized Method for Estimating the Carbon Footprint of Disposable Minimally Invasive Surgical Devices: Application in Transurethral Prostate Surgery. Annals of Surgery Open. 2021 Sep 1;2(3):e094.	Product	Multiple products	Amount of items	One item	Life cycle stage	Cradle to gate	Packaging; Raw materials	Global warming potential;	Process activity data (process emission factor)	ISO 14064 ; GHG Protocol	Base Carbone	IPCC (Intergovernmental Panel of Climate Change) ;	–	Comparative analysis ; Contribution analysis	Urology
Which strategy for using medical and community masks? A prospective analysis of their environmental impact	Bouchet A, Boucher J, Schutzbach K, Senn N, Genton B, Vernez D. Which strategy for using medical and community masks? A prospective analysis of their environmental impact. BMJ open. 2021 Sep 1;11(9):e049690.	Product	Passive, Single Use vs. Passive, Reusable Devices	Provision over time period	Provision of euqipment for one person for one month	Life cycle stage	Cradle to grave	Production ; Reuse ; Transport ; Disposal; Raw materials	Global warming potential; Plastic leakage	Process activity data (process emission factor)	–	Ecoinvent ;	IPCC (Intergovernmental Panel of Climate Change) ;	–	Comparative analysis ; Contribution analysis ; Sensitivity analysis	Cardiology
A life cycle assessment of reprocessing face masks during the Covid-19 pandemic	van Straten B, Ligtelijn S, Droog L, Putman E, Dankelman J, Weiland N et al. A life cycle assessment of reprocessing face masks during the Covid-19 pandemic. Scientific Reports. 2021;11(1).	Product	Passive, Single Use vs. Passive, Reusable Devices	Provision over time period	Provision of protection for 100 workers for one working shift	Life cycle stage	Cradle to grave	Disposal; Packaging ; Production ; Reuse ; Transport ; Raw materials	Global warming potential;	Process activity data (process emission factor)	ISO 14040-44 ;	Ecoinvent ;	ReCiPe (RIVM and Radboud University, CML and PRé Consultants);	SimaPro	Contribution analysis ; Comparative analysis ; Sensitivity analysis ; Uncertainty analysis	Cardiology
The carbon footprint of cataract surgery in Wellington	Latta M, Shaw C, Gale J. The carbon footprint of cataract surgery in Wellington. The New Zealand Medical Journal (Online). 2021 Sep 3;134(1541):13-21.	Service	Surgical procedures	Number of practice	One implantation	Spatial patient flow	Door-to-door	Disposal; Patient transport ; Pharmaceuticals ; Procurement ; Staff transport ; Building energy use	Global warming potential;	Hybrid	–	MFE (New Zealand Ministry for the Envrionment);	–	–	Comparative analysis ; Contribution analysis	Ophthalmology
The impact and effectiveness of the general public wearing masks to reduce the spread of pandemics in the UK: a multidisciplinary comparison of single-use masks versus reusable face masks	Allison AL, Ambrose- Dempster E, Bawn M, Casas Arredondo M, Chau C, Chandler K, Dobrijevic D, Domenech Aparisi T, Hailes HC, Lettieri P, Liu C. The impact and effectiveness of the general public wearing masks to reduce the spread of pandemics in the UK: a multidisciplinary comparison of single-use masks versus reusable face masks. UCL Open Environment. 2021 Aug 25;3.	Product	Passive, Single Use vs. Passive, Reusable Devices	Provision over time period	Provision over one year	Life cycle stage	Cradle to grave	Disposal; Packaging ; Production ; Reuse ; Transport ; Raw materials	Global warming potential; Acidification potential; Freshwater aquatic ecotoxicity ; Freshwater eutrophication potential ; Ionizing radiation ; Land use ; Ozone depletion potential; Photochemical oxidant creation ; Human health: carcinogens ; Human health: non-carcinogens ; Resource use: energy carriers ; Resource use: minerals and metals ; Respiratory inorganics ; Water scarcity ; Ozone formation…	Process activity data (process emission factor)	–	GaBi (Ganzheitliche Bilanz) ; Ecoinvent	EF method (Environmental Footprint: European Comission) ;	GaBi (Ganzheitliche Bilanz)	Comparative analysis ;Contribution analysis ; Scenario analysis ; Sensitivity analysis	Cardiology
Eco-audit of conventional heart surgery procedures	Grinberg D, Buzzi R, Pozzi M, Schweizer R, Capsal JF, Thinot B, Quyen Le M, Obadia JF, Cottinet PJ. Eco- audit of conventional heart surgery procedures. European Journal of Cardio-Thoracic Surgery. 2021 Aug 19.	Service	Surgical procedures	Number of practice	One procedure	Spatial patient flow	Door-to-door	Anesthetic gases ; Medical equipment ; Production ; Transport ; Building energy use ; Pharmaceuticals; Raw materials	Global warming potential;	Process activity data (process emission factor)	ISO 14040-44 ;	–	IPCC (Intergovernmental Panel of Climate Change) ;	Ansys granta edupack	Contribution analysis ;	Cardiothoracic surgery
An LCA of hospital pathology testing	McAlister S, Grant T, McGain F. An LCA of hospital pathology testing. The International Journal of Life Cycle Assessment. 2021 Aug 12:1-1.	Service	Diagnostic procedures	Number of practice	One analysis	Life cycle stage	Cradle to grave	Disposal; Packaging ; Production ; Transport ; Use ; Raw materials	Global warming potential; Ozone depletion potential; Ozone formation; Particulate matter formation; Human toxicity potential: carcinogens; Human toxicity potential: no-carcinogens ; Water use; Disability-adjusted life years	Process activity data (process emission factor)	ISO 14040-44 ;	AusLCI (Australian National Life Cycle Inventory Database); Ecoinvent	ReCiPe (RIVM and Radboud University, CML and PRé Consultants);	SimaPro	Comparative analysis ; Contribution analysis ; Sensitivity analysis ; Uncertainty analysis	Pathology
Analyzing the Carbon Footprint of an Intravitreal Injection	Power B, Brady R, Connell P. Analyzing the Carbon Footprint of an Intravitreal Injection. Journal of Ophthalmic & Vision Research. 2021 Jul;16(3):367.	Service	Surgical procedures	Number of practice	One injection	Spatial patient flow	Door-to-door	Building energy use ; Patient transport ; Disposal; Procurement	Global warming potential;	Hybrid	–	DEFRA (Department for Evironment, Food and Rural Affairs) ;	–	–	Contribution analysis ; Comparative analysis	Ophthalmology
From bandages to buildings: Identifying the environmental hotspots of hospitals	Keller RL, Muir K, Roth F, Jattke M, Stucki M. From bandages to buildings: identifying the environmental hotspots of hospitals. Journal of Cleaner Production. 2021 Jul 28:128479.	Organisational	Hospital	Provision over time period	Provision over one year	Emission category	Scope 1-3	Catering ; Consumables; Disposal ; Infrastructure ; Pharmaceuticals ; Procurement ; Water use ; Building energy use	Global warming potential; Human toxicity potential: carcinogens ; Human toxicity potential: no-carcinogens ; Freshwater aquatic ecotoxicity ; Ozone depletion potential; Ionizing radiation ; Photochemical oxidant creation ; Particulate matter formation ; Acidification potential; Freshwater eutrophication potential ; Marine eutrophication potential ; Terrestrial eutrophication potential ; Land use …	Process activity data (process emission factor)	ISO 14040-44 ;	Ecoinvent ;	IPCC (Intergovernmental Panel of Climate Change) ; USEtox (UNEP-SETAC toxicity model) ; EF method (Environmental Footprint: European Comission)	SimaPro	Comparative analysis ; Contribution analysis ; Uncertainty analysis	Healthcare unspecified
The Ecological Footprint of COVID-19 mRNA Vaccines: Estimating Greenhouse Gas Emissions in Germany	Kurzweil P, Müller A, Wahler S. The Ecological Footprint of COVID-19 mRNA Vaccines: Estimating Greenhouse Gas Emissions in Germany. International Journal of Environmental Research and Public Health. 2021 Jan;18(14):7425.	Product	Pharmaceuticals	Amount of items	One item	Life cycle stage	Gate to grave	Disposal; Storage ; Production ; Transport	Global warming potential;	Process activity data (process emission factor)	–	–	–	–	Contribution analysis ; Uncertainty analysis	Cardiology
COVID-19 pandemics Stage II–Energy and environmental impacts of vaccination	Klemeš JJ, Jiang P, Van Fan Y, Bokhari A, Wang XC. COVID-19 pandemics Stage II–Energy and environmental impacts of vaccination. Renewable and Sustainable Energy Reviews. 2021 Oct 1;150:111400.	Product	Pharmaceuticals	Amount of items	One item	Life cycle stage	Cradle to grave	Disposal; Production ; Storage ; Transport ; Raw materials	Global warming potential;	Process activity data (process emission factor)	–	–	–	–	Contribution analysis ;	Cardiology
Life-Cycle Assessment of the Breezhaler® Breath- Actuated Dry Powder Inhaler	Fulford B, Mezzi K, Whiting A, Aumônier S. Life- Cycle Assessment of the Breezhaler® Breath-Actuated Dry Powder Inhaler. Sustainability. 2021 Jan;13(12):6657.	Product	Energy Consuming Devices	Provision over time period	Provision of treatment over 30 days	Life cycle stage	Cradle to grave	Disposal; Distribution ; Packaging ; Production ; Transport ; Raw materials	Global warming potential; Ozone depletion potential; Water use ; Resource depletion ; Freshwater aquatic ecotoxicity ; Acidification potential; Ionizing radiation ; Ozone formation: human health ; Particulate matter formation ; Ozone formation: terrestrial ecosystems ; Terrestrial acidification potential ; Freshwater eutrophication potential ; Marine eutrophication potential ; Terrestrial ecotoxi…	Process activity data (process emission factor)	ISO 14040-44 ; GHG Protocol	Ecoinvent ;	ILCD (International Reference Life Cycle Data System) ; ReCiPe (RIVM and Radboud University, CML and PRé Consultants)	SimaPro	Comparative analysis ; Contribution analysis ; Sensitivity analysis	Cardiology
Exergy intensity and environmental consequences of the medical face masks curtailing the COVID-19 pandemic: Malign bodyguard?	Tabatabaei M, Hosseinzadeh- Bandbafha H, Yang Y, Aghbashlo M, Lam SS, Montgomery H, Peng W. Exergy intensity and environmental consequences of the medical face masks curtailing the COVID-19 pandemic: Malign bodyguard?. Journal of Cleaner Production. 2021 Jun 10:127880.	Product	Passive, Single Use Devices with Few or Single Components/Materials	Amount of items	item produced during one year	Life cycle stage	Cradle to grave	Disposal; Production ; Raw materials	Global warming potential; Human health: carcinogens ; Human health: non-carcinogens ; Respiratory inorganics ; Ionizing radiation ; Ozone depletion potential; Respiratory organics ; Aquatic ecotoxicity potential; Terrestrial ecotoxicity potential; Terrestrial acidification potential ; Land use ; Aquatic acidification potential; Aquatic eutrophication potential ; Non-renewable energy use ; Mineral…	Process activity data (process emission factor)	ISO 14040-44 ;	Ecoinvent ;	IMPACT 2002+ ; EDIP (Environmental Development of Industrial Products)	SimaPro	Comparative analysis ; Contribution analysis ; Sensitivity analysis	Cardiology
Carbon Footprint of Surgical Masks Made in Taranto to Prevent SARS-CoV-2 Diffusion: A Preliminary Assessment	Giungato P, Rana RL, Nitti N, Cavallari C, Tricase C. Carbon Footprint of Surgical Masks Made in Taranto to Prevent SARS- CoV-2 Diffusion: A Preliminary Assessment. Sustainability. 2021 Jan;13(11):6296.	Product	Passive, Single Use vs. Passive, Reusable Devices	Number of uses	One use	Life cycle stage	Cradle to grave	Disposal; Packaging ; Production ; Reuse ; Transport ; Raw materials	Global warming potential;	Process activity data (process emission factor)	ISO 14067 ; ISO 14040-44	Ecoinvent ;	CML (Centrum voor Milieuwetenschappem);	OpenLCA	Comparative analysis ; Contribution analysis	Cardiology
Life Cycle Assessment of Surgical Care Products The Cases of a Drape and a Gown	Tobin, B. Life Cycle Assessment of Surgical Care Products: The Cases of a Drape and a Gown. Unpublished thesis, Department of Technology Management and Economics, Chalmers University of Technology, Gothenburg, Sweden. 2021	Product	Passive, Single Use vs. Passive, Reusable Devices	Number of uses	One use	Life cycle stage	Cradle to use	Production ; Transport ; Use; Raw materials	Global warming potential; Fossil resource scarcity ; Freshwater aquatic ecotoxicity ; Freshwater eutrophication potential ; Land use ; Water use	Process activity data (process emission factor)	–	Ecoinvent ;	ReCiPe (RIVM and Radboud University, CML and PRé Consultants);	OpenLCA	Contribution analysis ; Scenario analysis	Healthcare unspecified
Improving productivity, costs and environmental impact in International Eye Health Services: using the ‘Eyefficiency’cataract surgical services auditing tool to assess the value of cataract surgical services	Goel H, Wemyss TA, Harris T, Steinbach I, Stancliffe R, Cassels-Brown A, Thomas PB, Thiel CL. Improving productivity, costs and environmental impact in International Eye Health Services: using the ‘Eyefficiency’catar act surgical services auditing tool to assess the value of cataract surgical services. BMJ Open Ophthalmology. 2021 May 1;6(1):e000642.	Service	Surgical procedures	Number of practice	One procedure	Spatial patient flow	Door-to-door	Disposal; Patient transport ; Production ; Reuse ; Staff transport ; Building energy use	Global warming potential; Solid waste	Hybrid	ISO 14040-44 ;	DEFRA (Department for Evironment, Food and Rural Affairs) ; eGrid (Emissions and Generation Resource Integrated Database)	–	–	Comparative analysis ; Contribution analysis	Ophthalmology
Environmental emissions reduction of a preoperative evaluation center utilizing telehealth screening and standardized preoperative testing guidelines	Wang EY, Zafar JE, Lawrence CM, Gavin LF, Mishra S, Boateng A, Thiel CL, Dubrow R, Sherman JD. Environmental emissions reduction of a preoperative evaluation center utilizing telehealth screening and standardized preoperative testing guidelines. Resources, Conservation and Recycling. 2021 Aug 1;171:105652.	Service	Diagnostic procedures	Number of practice	One evaluation	Temporal care pathway	Surgical booking to completed preoperative evaluation	Laboratory testing; Building energy use ; Patient transport	Global warming potential;	Hybrid	–	–	–	OpenLCA	Comparative analysis ; Contribution analysis	Neurosurgery Orthopedics
LCA and economic study on the local oxygen supply in Central Europe during the COVID-19 pandemic	Bałys M, Brodawka E, Korzeniewska A, Szczurowski J, Zarębska K. LCA and economic study on the local oxygen supply in Central Europe during the COVID-19 pandemic. Science of The Total Environment. 2021 Apr 29:147401.	Product	Pharmaceuticals	Mass of item	Per one normal meter cubed (Nm³)	Life cycle stage	Gate to gate	Energy; Infrastructure ; Transport ; Raw materials	Global warming potential; Particulate matter formation ; Terrestrial acidification potential ; Human toxicity potential: carcinogens ; Human toxicity potential: no-carcinogens ; Ecosystem quality ; Human health ; Resources	Process activity data (process emission factor)	ISO 14040-44 ;	–	ReCiPe (RIVM and Radboud University, CML and PRé Consultants) ; IMPACT 2002+	SimaPro	Comparative analysis ; Uncertainty analysis	Cardiology
Engineering Design Process of Face Masks Based on Circularity and Life Cycle Assessment in the Constraint of the COVID-19 Pandemic	Rodríguez NB, Formentini G, Favi C, Marconi M. Engineering design process of face masks based on circularity and Life Cycle Assessment in the constraint of the COVID-19 pandemic. Sustainability. 2021 Jan;13(9):4948.	Product	Passive, Single Use vs. Passive, Reusable Devices	Provision over time period	Provision of coverage over one month	Life cycle stage	Cradle to grave	Disposal; Production ; Transport ; Use ; Raw materials ; Reuse	Global warming potential; Ozone depletion potential; Photochemical oxidant creation ; Particulate matter formation ; Terrestrial acidification potential ; Freshwater eutrophication potential ; Terrestrial ecotoxicity potential; Freshwater aquatic ecotoxicity ; Marine aquatic ecotoxicity potential ; Human toxicity potential; ; Fossil fuel depletion potential; Water use ; Human health ( Endpoint) ;…	Process activity data (process emission factor)	ISO 14040-44 ;	Ecoinvent ;	ReCiPe (RIVM and Radboud University, CML and PRé Consultants) ; CED method (cumulative energy demand)	SimaPro	Comparative analysis ; Scenario analysis	Cardiology
Life Cycle Greenhouse Gas Emissions of Gastrointestinal Biopsies in a Surgical Pathology Laboratory	Gordon IO, Sherman JD, Leapman M, Overcash M, Thiel CL. Life cycle greenhouse gas emissions of gastrointestinal biopsies in a surgical pathology laboratory. American Journal of Clinical Pathology. 2021 Apr 5.	Service	Diagnostic procedures	Amount of items	Preparation and processing	Spatial patient flow	Laboratory entry to exit	Packaging ; Production ; Transport ; Building energy use ; Raw materials ; Staff transport	Global warming potential;	Process activity data (process emission factor)	ISO 14040-44 ;	Ecoinvent ; CliCC (Chemical Life Cycle Collaborative LCIA Estimate tool)	TRACI (Tool for the Reduction and Assessment of Chemical and other environmental Impact)	SimaPro	Comparative analysis ; Contribution analysis ; Sensitivity analysis	Pathology
Life cycle assessment of single-use surgical and embedded filtration layer (EFL) reusable face mask	Lee AW, Neo ER, Khoo ZY, Yeo Z, Tan YS, Chng S, Yan W, Lok BK, Low JS. Life cycle assessment of single-use surgical and embedded filtration layer (EFL) reusable face mask. Resources, Conservation and Recycling. 2021 Jul 1;170:105580.	Product	Passive, Single Use vs. Passive, Reusable Devices	Provision over time period	Provision for one person over one month	Life cycle stage	Cradle to grave	Disposal; Packaging ; Production ; Reuse ; Transport ; Raw materials	Global warming potential; Metal depletion ; Water depletion ; Fossil fuel depletion potential; Freshwater aquatic ecotoxicity ; Freshwater eutrophication potential ; Marine aquatic ecotoxicity potential ; Marine eutrophication potential ; Human toxicity potential; Solid waste	Process activity data (process emission factor)	–	Ecoinvent ;	ReCiPe (RIVM and Radboud University, CML and PRé Consultants);	The Activity Browser	Comparative analysis ; Contribution analysis ; Sensitivity analysis ; Uncertainty analysis ; Scenario analysis	Cardiology
The Environmental Impact of Interventional Radiology: An Evaluation of Greenhouse Gas Emissions from an Academic Interventional Radiology Practice	Chua AL, Amin R, Zhang J, Thiel CL, Gross JS. The Environmental Impact of Interventional Radiology: An Evaluation of Greenhouse Gas Emissions from an Academic Interventional Radiology Practice. Journal of Vascular and Interventional Radiology. 2021 Jun 1;32(6):907-15.	Organisational	Hospital area	Provision over time period	Provision over 5 days	Spatial patient flow	Patient intake to recovery room exit	Disposal; Reuse ; Staff transport ; Anesthetic gases ; Building energy use ; Procurement	Global warming potential; Solid waste	Hybrid	–	Ecoinvent ;	TRACI (Tool for the Reduction and Assessment of Chemical and other environmental Impact)	SimaPro ; OpenLCA	Contribution analysis ;	Radiation oncology
Environmental impact of personal protective equipment distributed for use by health and social care services in England in the first six months of the COVID-19 pandemic	Rizan C, Reed M, Bhutta MF. Environmental impact of personal protective equipment distributed for use by health and social care services in England in the first six months of the COVID-19 pandemic. Journal of the Royal Society of Medicine. 2021 Mar 16:01410768211001583.	Product	Passive, Single Use vs. Passive, Reusable Devices	Provision over time period	Provision over 6 months	Life cycle stage	Cradle to grave	Disposal; Packaging ; Production ; Transport ; Raw materials	Global warming potential; Ozone depletion potential; Ionizing radiation ; Ozone formation: human health ; Particulate matter formation ; Ozone formation: terrestrial ecosystems ; Terrestrial acidification potential ; Freshwater eutrophication potential ; Marine eutrophication potential ; Terrestrial ecotoxicity potential; Freshwater aquatic ecotoxicity ; Marine aquatic ecotoxicity potential ; Hum…	Process activity data (process emission factor)	ISO 14040-44 ;	Ecoinvent ;	ReCiPe (RIVM and Radboud University, CML and PRé Consultants);	SimaPro	Comparative analysis ;Contribution analysis ; Scenario analysis	Cardiology
Environmental impacts of Australia's largest health system	Malik A, Padget M, Carter S, Wakiyama T, Maitland-Scott I, Vyas A, Boylan S, Mulcahy G, Li M, Lenzen M, Charlesworth K. Environmental impacts of Australia's largest health system. Resources, Conservation and Recycling. 2021 Jun 1;169:105556.	Organisational	(Partial) healthcare system	Provision over time period	Provision over one year	Emission category	Scope 1-3	Ambulance Services ; Chiropractic and Oste… ; Dental Services ; General Practice Medic… ; Hospitals ; Medicinal goods & Ph… ; Other Allied Health Se… ; Other Health Care Ser… ; Other Residential Care… ; Pathology and Diagno… ; Physiotherapy services ; Research and Administ… ; Specialist Medical Servi… ; Hospital care; Optometry and Optica… ; Psychiatric	Global warming potential; Water use ; Solid waste	Hybrid	–	–	–	–	Contribution analysis ;	Healthcare unspecified
The life cycle analysis of a dental examination: Quantifying the environmental burden of an examination in a hypothetical dental practice	Borglin L, Pekarski S, Saget S, Duane B. The life cycle analysis of a dental examination: Quantifying the environmental burden of an examination in a hypothetical dental practice. Community Dentistry and Oral Epidemiology. 2021 Mar 8.	Service	Diagnostic procedures	Number of practice	One patient during one practice	Life cycle stage	Cradle to grave	Disposal; Packaging ; Production ; Reuse ; Transport ; Use ; Raw materials	Global warming potential; Resource use: minerals and metals ; Acidification potential; Freshwater aquatic ecotoxicity ; Freshwater eutrophication potential ; Human toxicity potential: carcinogens ; Human toxicity potential: no-carcinogens ; Ionizing radiation ; Marine eutrophication potential ; Ozone depletion potential; Photochemical oxidant creation ; Terrestrial eutrophication potential ; Land…	Process activity data (process emission factor)	ISO 14040-44 ;	Ecoinvent ;	CML (Centrum voor Milieuwetenschappem); ILCD (International Reference Life Cycle Data System) ; IPCC (Intergovernmental Panel of Climate Change)	OpenLCA	Contribution analysis ;	Dentistry
Evaluating the environmental impact of the Welsh national childhood oral health improvement programme, Designed to Smile	Bowden B, Iomhair AN, Wilson M. Evaluating the environmental impact of the Welsh national childhood oral health improvement programme, Designed to Smile. Community Dental Health. 2020 Aug 12.	Service	Non-surgical therapeutic interventions	Provision over time period	Provision over one year	Emission category	Scope 3.1, Scope 3.7	Disposal; Production ; Staff transport	Global warming potential;	Hybrid	–	–	–	–	Contribution analysis ;	Dentistry
Health care's response to climate change: a carbon footprint assessment of the NHS in England	Tennison I, Roschnik S, Ashby B, Boyd R, Hamilton I, Oreszczyn T, Owen A, Romanello M, Ruyssevelt P, Sherman JD, Smith AZ. Health care's response to climate change: a carbon footprint assessment of the NHS in England. The Lancet Planetary Health. 2021 Feb 1;5(2):e84-92.	Organisational	(Partial) healthcare system	Provision over time period	Provision over one year	Emission category	Scope 1-3	Anesthetic gases ; Supply chain ; Transport ; Waste ; Commissioned health …; Energy ; Water	Global warming potential;	Hybrid	GHG Protocol ;	BEIS (Business Energy & Industrial Strategy) ; DEFRA (Department for Evironment, Food and Rural Affairs)	–	–	Comparative analysis ; Contribution analysis	Healthcare unspecified
Selecting optimal pharmaceutical excipient formulation from life cycle assessment perspectives: A case study on ibuprofen tablet formulations	Wang D, Cheow WS, Amalina N, Faiezin M, Hadinoto K. Selecting Optimal Pharmaceutical Excipient Formulation from Life Cycle Assessment Perspectives: A Case Study on Ibuprofen Tablet Formulations. Journal of Cleaner Production. 2021 Jan 23:126074.	Product	Pharmaceuticals	Amount of items	One item	Life cycle stage	Cradle to gate	Production; Raw materials	Global warming potential; Ozone depletion potential; Ionizing radiation ; Ozone formation: human health ; Ozone formation: terrestrial ecosystems ; Particulate matter formation ; Terrestrial acidification potential ; Freshwater eutrophication potential ; Terrestrial ecotoxicity potential; Freshwater aquatic ecotoxicity ; Marine aquatic ecotoxicity potential ; Marine eutrophication potential ; Hum…	Process activity data (process emission factor)	–	ELCD (European Reference Life Cycle Data System) ; Ecoinvent ; Agri-footprint	ReCiPe (RIVM and Radboud University, CML and PRé Consultants) ; CED method (cumulative energy demand)	SimaPro	Contribution analysis ; Comparative analysis ; Uncertainty analysis	Healthcare unspecified
The carbon footprint of general anaesthetics: A case study in the UK	Hu X, Pierce JT, Taylor T, Morrissey K. The carbon footprint of general anaesthetics: A case study in the UK. Resources, Conservation and Recycling. 2021 Apr 1;167:105411.	Product	Pharmaceuticals	Amount of items	one MAC-h	Life cycle stage	Cradle to grave	Packaging ; Production ; Transport ; Use; Raw materials	Global warming potential;	Process activity data (process emission factor)	ISO 14040-44 ;	Ecoinvent ;	–	LCOPT	Contribution analysis ; Comparative analysis	Anesthesiology; emergenc…
Combining Life Cycle Assessment and Circularity Assessment to Analyze Environmental Impacts of the Medical Remanufacturing of Electrophysiology Catheters	Schulte A, Maga D, Thonemann N. Combining Life Cycle Assessment and Circularity Assessment to Analyze Environmental Impacts of the Medical Remanufacturing of Electrophysiology Catheters. Sustainability. 2021 Jan;13(2):898.	Product	Passive, Single Use vs. Passive, Reusable Devices	Amount of items	One item	Life cycle stage	Cradle to grave	Disposal ; Packaging; Production ; Transport ; Raw materials	Human health: carcinogens; Global warming potential; Freshwater aquatic ecotoxicity; Freshwater eutrophication potential; Marine eutrophication potential; Terrestrial eutrophication potential; Ionizing radiation; Land use Human health: non-carcinogens; Ozone depletion potential; Photochemical oxidant creation; Resource use: energy carriers; Resource use: minerals and metals; Respiratory inorganic…	Process activity data (process emission factor)	ISO 14040-44 ;	GaBi (Ganzheitliche Bilanz) ;	EF method (Environmental Footprint: European Comission) ;	GaBi (Ganzheitliche Bilanz)	Comparative analysis ; Contribution analysis ; Sensitivity analysis	Cardiology
The carbon footprint of waste streams in a UK hospital	Rizan C, Bhutta MF, Reed M, Lillywhite R. The carbon footprint of waste streams in a UK hospital. Journal of Cleaner Production. 2020 Dec 11:125446.	Organisational	Hospital	Mass of waste	one tonne of waste	Life cycle stage	Post-use to grave	Disposal; Transport	Global warming potential;	Process activity data (process emission factor)	GHG Protocol ;	DEFRA (Department for Evironment, Food and Rural Affairs) ; Greenhouse Gas Protocol ; WRATE (Waste and resources assessment Tool for the environment)	–	–	Contribution analysis ; Comparative analysis	Healthcare unspecified
Cotton and Surgical Masks— What Ecological Factors Are Relevant for Their Sustainability?	Schmutz M, Hischier R, Batt T, Wick P, Nowack B, Wäger P, Som C. Cotton and Surgical Masks— What Ecological Factors Are Relevant for Their Sustainability?. Sustainability. 2020 Jan;12(24):10245.	Product	Passive, Single Use vs. Passive, Reusable Devices	Provision over time period	Provision of coverage over one week	Life cycle stage	Cradle to grave	Disposal; Production ; Reuse ; Raw materials	Global warming potential; Cumulative energy demand ; Water depletion	Process activity data (process emission factor)	–	Ecoinvent ;	IPCC (Intergovernmental Panel of Climate Change) ; AWARE (Available WAter REmaining)	–	Comparative analysis ; Contribution analysis ; Sensitivity analysis	Cardiology
Carbon footprint of dermatologic surgery	Tan E, Lim D. Carbon footprint of dermatologic surgery. The Australasian Journal of Dermatology. 2020 Dec 5.	Service	Surgical procedures	Number of practice	One surgery	Spatial patient flow	Door-to-door	Production ; Transport ; Building energy use ; Disposal; Raw materials	Global warming potential;	Process activity data (process emission factor)	–	Evah OzLCI2019 ;	IMPACT World+ ;	OpenLCA	Comparative analysis ; Contribution analysis	Cardiothoracic surgery
The 2020 report of The Lancet Countdown on health and climate change: responding to converging crises	Watts N, Amann M, Arnell N, Ayeb- Karlsson S, Beagley J, Belesova K, Boykoff M, Byass P, Cai W, Campbell- Lendrum D, Capstick S. The 2020 report of The Lancet Countdown on health and climate change: responding to converging crises. The Lancet. 2020 Dec 2.	Organisational	(Partial) healthcare system	Provision over time period	Provision over one year	Emission category	Scope 1-3	–	Global warming potential;	Financial activity data (EEIO emission factor)	–	PRIMAP emissions database ;	–	–	Comparative analysis	Healthcare unspecified
Environmental sustainability in endodontics. A life cycle assessment (LCA) of a root canal treatment procedure	Duane B, Borglin L, Pekarski S, Saget S, Duncan HF. Environmental sustainability in endodontics. A life cycle assessment (LCA) of a root canal treatment procedure. BMC Oral Health. 2020 Dec;20(1):1-3.	Service	Non-surgical therapeutic interventions	Number of practice	One treatment	Life cycle stage	Cradle to grave	Disposal; Pharmaceuticals ; Production ; Reuse ; Transport ; Building energy use ; Raw materials	Global warming potential; Acidification potential; Marine eutrophication potential ; Freshwater eutrophication potential ; Terrestrial eutrophication potential ; Land use ; Ozone depletion potential; Freshwater aquatic ecotoxicity ; Photochemical oxidant creation ; Human toxicity potential: carcinogens ; Human toxicity potential: no-carcinogens ; Ionizing radiation ; Respiratory inorganics ; Wate…	Process activity data (process emission factor)	ISO 14040-44 ;	Ecoinvent ;	–	OpenLCA	Contribution analysis ;	Dentistry
Health Care Pollution And Public Health Damage In The United States: An Update	Eckelman MJ, Huang K, Lagasse R, Senay E, Dubrow R, Sherman JD. Health Care Pollution And Public Health Damage In The United States: An Update. Health Affairs. 2020 Dec 1;39(12):2071-9.	Organisational	(Partial) healthcare system	Provision over time period	Provision over one year	Emission category	Scope 1-3	Administration ; Dental care ; Home health care ; Infrastructure; Insurance ; Medical equipment ; Nursing and residentia… ; Pharmaceuticals ; Public health ; Research ; Hospital care ; Miscellaneous health c… ; Physician and clinical s…	Global warming potential;	Financial activity data (EEIO emission factor)	–	Inventory of U.S. Green… ;	TRACI (Tool for the Reduction and Assessment of Chemical and other environmental Impact); IMPACT 2002+	–	Contribution analysis ; Comparative analysis	Healthcare unspecified
Environmental impacts of conventional and additive manufacturing for the production of Ti-6Al-4V knee implant: a life cycle approach	Lyons R, Newell A, Ghadimi P, Papakostas N. Environmental impacts of conventional and additive manufacturing for the production of Ti-6Al-4V knee implant: a life cycle approach. The International Journal of Advanced Manufacturing Technology. 2020 Nov 24:1-5.	Product	Implantable Device	Amount of items	One item	Life cycle stage	Cradle to grave	Disposal; Production ; Raw materials	Global warming potential; Primary energy consumption	Process activity data (process emission factor)	ISO 14040-44 ;	–	–	–	Comparative analysis ; Contribution analysis	Orthopedics
Comparative Life Cycle Assessment of Cardiac Monitoring Devices: A Case Study	Kokare S. Comparative Life Cycle Assessment of Cardiac Monitoring Devices: A Case Study (Masters Dissertation). August 2020.	Product	Energy Consuming Devices	Amount of items	100000 items	Life cycle stage	Cradle to grave	Disposal; Production ; Transport ; Raw materials	Global warming potential; Ozone depletion potential; Terrestrial acidification potential; Freshwater eutrophication potential; Marine eutrophication potential; Human toxicity potential; Photochemical oxidant creation; Particulate matter formation; Terrestrial ecotoxicity potential; Freshwater aquatic ecotoxicity; Marine aquatic ecotoxicity potential; Ionizing radiation; Land use; Natural land tra…	Process activity data (process emission factor)	ISO 14040-44 ;	Ecoinvent ;	ReCiPe (RIVM and Radboud University, CML and PRé Consultants);	SimaPro	Contribution analysis ; Comparative analysis ; Uncertainty analysis ; Sensitivity analysis	Cardiology
Life cycle assessment of pharmaceuticals: the ciprofloxacin hydrochloride case	Yang K, Lv B, Shen H, Jing G, Zhou Z. Life cycle assessment of pharmaceuticals: the ciprofloxacin hydrochloride case. The International Journal of Life Cycle Assessment. 2020 Nov 20:1-2.	Product	Pharmaceuticals	Amount of items	280000 items	Life cycle stage	Cradle to gate	Packaging; Production ; Raw materials	Global warming potential; Ozone depletion potential; Human toxicity potential; Photochemical oxidant creation ; Particulate matter formation ; Terrestrial acidification potential ; Terrestrial ecotoxicity potential; Marine aquatic ecotoxicity potential ; Freshwater aquatic ecotoxicity ; Metal depletion ; Fossil depletion ; Eco-indicator endpoints: ; Human health ; Eco-indicator endpoints: Ecosyst…	Process activity data (process emission factor)	ISO 14040-44 ;	Ecoinvent ;	Eco-indicator ;	SimaPro	Contribution analysis ; Sensitivity analysis	Cardiology
The carbon footprint of a haemodialysis unit in Morocco	Mtioui N, Zamd M, Ait Taleb A, Bouaalam A, Ramdani B. The carbon footprint of a haemodialysis unit in Morocco. Therapeutic Apheresis and Dialysis. 2020;1–8	Service	Non-surgical therapeutic interventions	Provision over time period	Provision over one year	Life cycle stage	Cradle to grave	Pharmaceuticals ; Transport ; Water use ; Building energy use ; Disposal; Production	Global warming potential; Water use	Process activity data (process emission factor)	ISO 14064 ;	Bilan Carbone	–	Bilan Carbone	Contribution analysis ;	Cardiology
Cradle-to-grave life cycle assessment of an ibuprofen analgesic	Siegert MW, Saling P, Mielke P, Czechmann C, Emara Y, Finkbeiner M. Cradle-to-grave life cycle assessment of an ibuprofen analgesic. Sustainable Chemistry and Pharmacy. 2020 Dec 1;18:100329.	Product	Pharmaceuticals	One patient	One patient's treatment for 4 days	Life cycle stage	Cradle to grave	Disposal; Packaging ; Production ; Transport ; Use ; Raw materials	Global warming potential; Freshwater aquatic ecotoxicity ; Human toxicity potential: carcinogens ; Human toxicity potential: no-carcinogens ; Abiotic fossil fuel depletion ; Abiotic depletion potential: elements	Process activity data (process emission factor)	ISO 14040-44 ; Product category rules (PCR)	GaBi (Ganzheitliche Bilanz) ; Ecoinvent	CML (Centrum voor Milieuwetenschappem); USEtox (UNEP-SETAC toxicity model)	GaBi (Ganzheitliche Bilanz)	Contribution analysis ; Sensitivity analysis	Healthcare unspecified
COVID-19 Creating another problem? Sustainable solution for PPE disposal through LCA approach. Environment, Development and Sustainability	Kumar H, Azad A, Gupta A, Sharma J, Bherwani H, Labhsetwar NK, Kumar R. COVID-19 Creating another problem? Sustainable solution for PPE disposal through LCA approach. Environment, Development and Sustainability. 2021 Jun;23(6):9418-32.	Product	Passive, Single Use Devices with Few or Single Components/Materials	Mass of item	one tonne of kit	Life cycle stage	Cradle to grave	Disposal; Production ; Transport ; Raw materials	Global warming potential; Human toxicity potential; Eutrophication potential; Acidification potential; Freshwater aquatic ecotoxicity ; Photochemical oxidant creation	Process activity data (process emission factor)	ISO 14040-44 ;	–	CML (Centrum voor Milieuwetenschappem);	GaBi (Ganzheitliche Bilanz)	Comparative analysis ; Contribution analysis	Cardiology
Environmental and economic impact of using increased fresh gas flow to reduce carbon dioxide absorbent consumption in the absence of inhalational anaesthetics	Zhong G, Abbas A, Jones J, Kong S, McCulloch T. Environmental and economic impact of using increased fresh gas flow to reduce carbon dioxide absorbent consumption in the absence of inhalational anaesthetics. British Journal of Anaesthesia. 2020 Nov 1;125(5):773-8.	Product	Pharmaceuticals	Provision over time period	Provision over one hour	Life cycle stage	Cradle to grave	Disposal; Production ; Transport ; Use ; Raw materials	Global warming potential;	Process activity data (process emission factor)	ISO 14040-44 ;	Ecoinvent ; AusLCI (Australian National Life Cycle Inventory Database)	IPCC (Intergovernmental Panel of Climate Change) ;	SimaPro	Comparative analysis ; Scenario analysis	Anesthesiology; emergenc…
The environmental footprint of health care: a global assessment	Lenzen M, Malik A, Li M, Fry J, Weisz H, Pichler PP, Chaves LS, Capon A, Pencheon D. The environmental footprint of health care: a global assessment. The Lancet Planetary Health. 2020 Jul 1;4(7):e271-9.	Organisational	(Partial) healthcare system	Provision over time period	Provision over one year	Emission category	Scope 1-3	See Table SI 2.1 within …	Global warming potential; Nitric oxide air pollution ; Sulfur dioxide air pollution ; Malaria risk ; Reactive nitrogen in water ; Water use ; Particulate matter formation	Financial activity data (EEIO emission factor)	–	–	–	–	Comparative analysis ; Uncertainty analysis	Healthcare unspecified
Assessing the sustainability of a manufacturing process using life cycle assessment technique—a case of an Indian pharmaceutical company	Sharma RK, Sarkar P, Singh H. Assessing the sustainability of a manufacturing process using life cycle assessment technique—a case of an Indian pharmaceutical company. Clean Techn Environ Policy. 2020 Aug 1;22(6):1269–84.	Product	Pharmaceuticals	Amount of items	100000 items	Life cycle stage	Cradle to gate	Packaging; Production ; Raw materials	Global warming potential; Particulate matter formation; Fossil depletion; Water use; Freshwater aquatic ecotoxicity; Freshwater eutrophication potential; Human toxicity potential: carcinogens; Ionizing radiation; Land use; Metal depletion; Photochemical oxidant creation; Ozone depletion potential ; Terrestrial ecotoxicity potential	Process activity data (process emission factor)	ISO 14040-44 ;	GaBi (Ganzheitliche Bilanz) ;	ReCiPe (RIVM and Radboud University, CML and PRé Consultants);	GaBi (Ganzheitliche Bilanz)	Contribution analysis ; Sensitivity analysis	Healthcare unspecified
Carbon emission trends and sustainability options in Austrian health care	Weisz U, Pichler PP, Jaccard IS, Haas W, Matej S, Bachner F, Nowak P, Weisz H. Carbon emission trends and sustainability options in Austrian health care. Resources, Conservation and Recycling. 2020 Sep 1;160:104862.	Organisational	(Partial) healthcare system	Mass of item	one kilogram	Life cycle stage	Cradle to gate	Production; Raw materials	Global warming potential;	Process activity data (process emission factor)	–	Ecoinvent ;	–	–	Comparative analysis ; Contribution analysis	Healthcare unspecified
The carbon footprint of pathology testing	McAlister S, Barratt AL, Bell KJ, McGain F. The carbon footprint of pathology testing. Medical Journal of Australia. 2020 May 1.	Service	Diagnostic procedures	Number of practice	One analysis	Life cycle stage	Cradle to grave	Disposal; Packaging ; Production ; Transport ; Use ; Raw materials	Global warming potential;	Process activity data (process emission factor)	ISO 14040-44 ;	Ecoinvent ;	ILCD (International Reference Life Cycle Data System) ;	SimaPro	Comparative analysis ; Contribution analysis ; Sensitivity analysis ; Uncertainty analysis	Pathology
Method for Assessing the Environmental Impact of Chronic Disease Treatments: A Life Cycle Environmental Emissions Analysis of Type 2 Diabetes Treatment Pathways in the United States and Sri Lanka	Wilkins D. Method for Assessing the Environmental Impact of Chronic Disease Treatments: A Life Cycle Environmental Emissions Analysis of Type 2 Diabetes Treatment Pathways in the United States and Sri Lanka (Masters dissertation). 2020	Service	Non-surgical therapeutic interventions	Provision over time period	Provision over one year	System/policy level	Treatment options covered by government-sponsored Medicare insurance plans in the United States	Disposal; Pharmaceuticals ; Reuse ; Transport ; Building energy use ; Production	Global warming potential; Terrestrial acidification potential ; Water use ; Human health ( Endpoint) ; Ozone depletion potential; Ionizing radiation ; Photochemical oxidant creation ; Particulate matter formation ; Ozone formation: terrestrial ecosystems ; Freshwater eutrophication potential ; Terrestrial ecotoxicity potential; Freshwater aquatic ecotoxicity ; Marine aquatic ecotoxicity potential…	Process activity data (process emission factor)	ISO 14040-44 ;	Ecoinvent ; USLCI (United States Life Cycle Inventory Database) ; Industry Data LCA library	ReCiPe (RIVM and Radboud University, CML and PRé Consultants);	SimaPro	Comparative analysis ; Sensitivity analysis	Cardiology
Environmental impact of inhalers for respiratory diseases: decreasing the carbon footprint while preserving patient-tailored treatment	Panigone S, Sandri F, Ferri R, Volpato A, Nudo E, Nicolini G. Environmental impact of inhalers for respiratory diseases: decreasing the carbon footprint while preserving patient-tailored treatment. BMJ Open Respiratory Research. 2020 Mar 1;7(1):e000571.	Product	Pharmaceuticals	Number of uses	One actuation	Life cycle stage	Cradle to grave	Disposal; Packaging ; Production ; Transport ; Use ; Raw materials	Global warming potential;	Process activity data (process emission factor)	GHG Protocol ; ISO 14067	–	–	–	Comparative analysis ;Contribution analysis ; Scenario analysis	Cardiology
An Environmental Analysis of Reusable and Disposable Surgical Gowns	Vozzola E, Overcash M, Griffing E. An Environmental Analysis of Reusable and Disposable Surgical Gowns. AORN journal. 2020 Mar;111(3):315-25 .	Product	Passive, Single Use vs. Passive, Reusable Devices	Number of uses	1000 uses	Life cycle stage	Cradle to grave	Disposal; Packaging ; Production ; Reuse ; Transport ; Raw materials	Global warming potential; Non-renewable energy use; Water use; Solid waste	Process activity data (process emission factor)	ISO 14040-44 ;	Environmental Clarity ;	–	–	Comparative analysis ; Contribution analysis ; Sensitivity analysis	Healthcare unspecified
A comparative carbon footprint analysis of disposable and reusable vaginal specula	Donahue LM, Hilton S, Bell SG, Williams BC, Keoleian GA. A comparative carbon footprint analysis of disposable and reusable vaginal specula. American Journal of Obstetrics and Gynecology. 2020 Feb 15.	Product	Passive, Single Use vs. Passive, Reusable Devices	Number of practice	20 examinations	Life cycle stage	Cradle to grave	Production ; Reuse ; Transport ; Disposal; Raw materials	Global warming potential;	Process activity data (process emission factor)	ISO 14040-44 ;	Ecoinvent ; WARM (Waste Reduction Model)	IPCC (Intergovernmental Panel of Climate Change) ;	SimaPro	Comparative analysis ; Contribution analysis ; Sensitivity analysis	Obstetrics & gynecology
Life cycle assessment of a disposable and a reusable surgery instrument set for spinal fusion surgeries	Leiden A, Cerdas F, Noriega D, Beyerlein J, Herrmann C. Life cycle assessment of a disposable and a reusable surgery instrument set for spinal fusion surgeries. Resources, Conservation and Recycling. 2020 May 1;156:104704.	Product	Passive, Single Use vs. Passive, Reusable Devices	Number of practice	One procedure	Life cycle stage	Cradle to grave	Disposal; Packaging ; Production ; Reuse ; Transport ; Raw materials	Global warming potential; Cumulative energy demand ; Abiotic depletion potential; Acidification potential; Particulate matter formation	Process activity data (process emission factor)	ISO 14040-44 ;	Ecoinvent ;	CML (Centrum voor Milieuwetenschappem); ReCiPe (RIVM and Radboud University, CML and PRé Consultants)	Umberto NXT	Comparative analysis ; Contribution analysis ; Sensitivity analysis	Neurosurgery Orthopedics
Environmental and economic comparison of reusable and disposable blood pressure cuffs in multiple clinical settings	Sanchez SA, Eckelman MJ, Sherman JD. Environmental and economic comparison of reusable and disposable blood pressure cuffs in multiple clinical settings. Resources, Conservation and Recycling. 2020 Apr 1;155:104643.	Product	Passive, Single Use vs. Passive, Reusable Devices	Provision over time period	Provision over one day	Life cycle stage	Cradle to grave	Disposal; Packaging ; Production ; Reuse ; Transport ; Raw materials	Global warming potential; Ozone depletion potential; Photochemical oxidant creation ; Acidification potential; Eutrophication potential; Human health: carcinogens ; Human health: non-carcinogens ; Respiratory effects ; Ecotoxicity potential;	Process activity data (process emission factor)	ISO 14040-44 ;	USLCI (United States Life Cycle Inventory Database) ; Ecoinvent	TRACI (Tool for the Reduction and Assessment of Chemical and other environmental Impact)	SimaPro	Comparative analysis ;Contribution analysis ; Scenario analysis ; Sensitivity analysis	Healthcare unspecified
Carbon footprint impact of the choice of inhalers for asthma and COPD	Janson C, Henderson R, Löfdahl M, Hedberg M, Sharma RK, Wilkinson AJ. Carbon footprint impact of the choice of inhalers for asthma and COPD. Thorax. 2020 Jan 1;75(1):82-4.	Product	Pharmaceuticals	Amount of items	One dose	Life cycle stage	Cradle to grave	Disposal; Packaging ; Production ; Transport ; Use ; Raw materials	Global warming potential;	Process activity data (process emission factor)	PAS 2050 ; GHG Protocol	–	–	–	Comparative analysis	Cardiology
A preliminary life cycle assessment on healthcare waste management in Chittagong City, Bangladesh	Alam O, Mosharraf A. A preliminary life cycle assessment on healthcare waste management in Chittagong City, Bangladesh. International Journal of Environmental Science and Technology. 2020 Mar;17(3):1753-64 .	Organisational	(Partial) healthcare system	Mass of waste	18,5 tonnes of waste	Life cycle stage	Post-use to grave	Disposal; Transport	Global warming potential; Human toxicity potential; Freshwater aquatic ecotoxicity; Terrestrial ecotoxicity potential	Process activity data (process emission factor)	–	–	–	SimaPro ; GaBi (Ganzheitliche Bilanz)	Comparative analysis ; Contribution analysis	Healthcare unspecified
The 2019 report of The Lancet Countdown on health and climate change: ensuring that the health of a child born today is not defined by a changing climate	Watts N, Amann M, Arnell N, Ayeb- Karlsson S, Belesova K, Boykoff M, Byass P, Cai W, Campbell- Lendrum D, Capstick S, Chambers J. The 2019 report of The Lancet Countdown on health and climate change: ensuring that the health of a child born today is not defined by a changing climate. The Lancet. 2019 Nov 16;394(10211):183 6-78.	Organisational	(Partial) healthcare system	Provision over time period	Provision over one year	Emission category	Scope 1-3	–	Global warming potential;	Financial activity data (EEIO emission factor)	–	PRIMAP emissions database ;	–	–	Comparative analysis	Healthcare unspecified
Carbon footprint of Japanese health care services from 2011 to 2015	Nansai K, Fry J, Malik A, Takayanagi W, Kondo N. Carbon footprint of Japanese health care services from 2011 to 2015. Resources, Conservation and Recycling. 2020 Jan 1;152:104525.	Organisational	(Partial) healthcare system	Provision over time period	Provision over one year	Emission category	Scope 1-3	Dental care ; Fixed capital; Miscellaneous health c… ; Nursing care ; Pharmacy dispensing ; Public health ; Hospital care ; Household pharmaceu… ; Non-Hospital care	Global warming potential;	Financial activity data (EEIO emission factor)	–	–	–	–	Contribution analysis ; Comparative analysis	Healthcare unspecified
The carbon footprint of the Chinese health-care system: an environmentally extended input–output and structural path analysis study	Wu R. The carbon footprint of the Chinese health- care system: an environmentally extended input– output and structural path analysis study. The Lancet Planetary Health. 2019 Oct 1;3(10):e413-9.	Organisational	(Partial) healthcare system	Provision over time period	Provision over one year	Emission category	Scope 1-3	Administration ; Community health care ; Construction ; Non-hospital purchase… ; Public health ; Miscellaneous health c… ; Public and private Hos… ; Research	Global warming potential;	Financial activity data (EEIO emission factor)	–	–	IPCC (Intergovernmental Panel of Climate Change) ;	–	Contribution analysis ; Sensitivity analysis ; Uncertainty analysis	Healthcare unspecified
Health Care’s Climate Footprint: How the Health Sector Contributes to the Global Climate Crisis and Opportunities for Action	Karliner J, Slotterback S, Boyd R, Ashby B, Steele K. Health Care’s Climate Footprint: How the Health Sector Contributes to the Global Climate Crisis and Opportunities for Action. Health Care Without Harm Website. https://noharm- global. org/sites/ default/files/ documents- files/5961/ HealthCaresClimat eFootprint_09231 9. pdf September. 2019.	Organisational	(Partial) healthcare system	Provision over time period	Provision over one year	System/policy level	All organizations, institutions, and resources that are devoted to producing health actions. A health action is defined as any effort, whether personal health care, public health service or inter- sectoral initiative, whose primary purpose is to improve health	Administration ; Ambulatory care ; Ancillary services ; Hospital care ; Investment ; Long-term care ; Preventive care ; Medical retailers ; Miscellaneous health c…	Global warming potential;	Financial activity data (EEIO emission factor)	–	PRIMAP emissions database ;	–	–	Comparative analysis ; Contribution analysis	Healthcare unspecified
Quantification of the Cost and Potential Environmental Effects of Unused Pharmaceutical Products in Cataract Surgery	Tauber J, Chinwuba I, Kleyn D, Rothschild M, Kahn J, Thiel CL. Quantification of the cost and potential environmental effects of unused pharmaceutical products in cataract surgery. JAMA ophthalmology. 2019 Oct 1;137(10):1156-63.	Product	Pharmaceuticals	Number of practice	One procedure	Life cycle stage	Cradle to gate	Production; Raw materials	Global warming potential; Eutrophication potential; Particulate matter formation	Financial activity data (EEIO emission factor)	–	–	TRACI (Tool for the Reduction and Assessment of Chemical and other environmental Impact)	EIO-LCA tool (Carnegie Mellon University)	Comparative analysis	Ophthalmology
Life cycle environmental impacts of inhalers	Jeswani HK, Azapagic A. Life cycle environmental impacts of inhalers. Journal of Cleaner Production. 2019 Nov 10;237:117733.	Product	Passive, Reusable Devices	Amount of items	One dose	Life cycle stage	Cradle to grave	Disposal; Production ; Transport ; Use ; Raw materials	Global warming potential; Fossil depletion ; Metal depletion ; Terrestrial acidification potential ; Freshwater eutrophication potential ; Marine eutrophication potential ; Human toxicity potential: carcinogens ; Human toxicity potential: no-carcinogens ; Freshwater aquatic ecotoxicity ; Marine aquatic ecotoxicity potential ; Terrestrial ecotoxicity potential; Ozone depletion potential; Photochem…	Process activity data (process emission factor)	ISO 14040-44 ;	Ecoinvent ;	ReCiPe (RIVM and Radboud University, CML and PRé Consultants);	GaBi (Ganzheitliche Bilanz)	Comparative analysis ;Contribution analysis ; Scenario analysis ; Sensitivity analysis ; Uncertainty analysis	Cardiology
Reduced Environmental Impact of the Reusable Respimat® Soft Mist™ Inhaler Compared with Pressurised Metered-Dose Inhalers	Hänsel M, Bambach T, Wachtel H. Reduced Environmental Impact of the Reusable Respimat® Soft Mist™ Inhaler Compared with Pressurised Metered-Dose Inhalers. Advances in therapy. 2019 Sep 1;36(9):2487-92.	Product	Pharmaceuticals	Number of uses	200 actuations	Life cycle stage	Cradle to grave	Disposal; Packaging ; Production ; Transport ; Use ; Raw materials	Global warming potential;	Process activity data (process emission factor)	GHG Protocol ;	–	IPCC (Intergovernmental Panel of Climate Change) ;	–	Comparative analysis ; Contribution analysis	Cardiology
Life cycle assessment of disposable and reusable laryngeal mask airway in Skånevård Sund	Liang G. Life cycle assessment of disposable and reusable laryngeal mask airway in Skånevård Sund.	Product	Passive, Single Use vs. Passive, Reusable Devices	Number of uses	30 uses	Life cycle stage	Cradle to grave	Disposal; Packaging ; Production ; Reuse ; Transport ; Raw materials	Global warming potential; Ozone depletion potential; Eutrophication potential; Acidification potential; Human toxicity potential; Photochemical oxidant creation ; Fossil resource scarcity	Process activity data (process emission factor)	ISO 14040-44 ;	Ecoinvent ; ELCD (European Reference Life Cycle Data System)	ReCiPe (RIVM and Radboud University, CML and PRé Consultants);	SimaPro	Contribution analysis ; Comparative analysis ; Sensitivity analysis	Anesthesiology; emergenc…
Life cycle assessment of vitamin D3 synthesis: from batch to photo-high p,T	Morales-Gonzalez OM, Escribà- Gelonch M, Hessel V. Life cycle assessment of vitamin D 3 synthesis: from batch to photo- high p, T. The International Journal of Life Cycle Assessment. 2019 Dec;24(12):2111-2 7.	Product	Pharmaceuticals	Mass of item	One gram	Life cycle stage	Cradle to gate	Production; Raw materials	Global warming potential; Fossil depletion ; Freshwater aquatic ecotoxicity ; Freshwater eutrophication potential ; Human toxicity potential; Natural land transformation ; Ozone depletion potential; Particulate matter formation ; Photochemical oxidant creation ; Water depletion	Process activity data (process emission factor)	–	Ecoinvent ;	ReCiPe (RIVM and Radboud University, CML and PRé Consultants);	Umberto NXT	Comparative analysis ;Contribution analysis ; Scenario analysis	Healthcare unspecified
International comparison of health care carbon footprints	Pichler PP, Jaccard IS, Weisz U, Weisz H. International comparison of health care carbon footprints. Environmental Research Letters. 2019 May 24;14(6):064004.	Organisational	(Partial) healthcare system	Provision over time period	Provision over one year	System/policy level	The health carbon footprints reported in this study include global supply chain CO2 emissions (excluding non-CO2 GHGs) attributable to private and governmental health care expenditures and to health care related investments	Administration ; Ambulatory care ; Ancillary services ; Hospital care ; Investment ; Long-term care ; Preventive care ; Medical retailers ; Miscellaneous health c…	Global warming potential;	Financial activity data (EEIO emission factor)	–	–	–	–	Comparative analysis	Healthcare unspecified
Analysis of energy-related CO2 emissions in China's pharmaceutical industry and its driving forces	Gao Z, Geng Y, Wu R, Chen W, Wu F, Tian X. Analysis of energy-related CO2 emissions in China's pharmaceutical industry and its driving forces. Journal of cleaner production. 2019 Jun 20;223:94-108.	Organisational	(Partial) healthcare system	Provision over time period	Provision over one year	Emission category	Scope 1-2	–	Global warming potential;	Financial activity data (EEIO emission factor)	GHG Protocol ;	–	–	–	Comparative analysis	Healthcare unspecified
The carbon footprint of breastmilk substitutes in comparison with breastfeeding	Karlsson JO, Garnett T, Rollins NC, Röös E. The carbon footprint of breastmilk substitutes in comparison with breastfeeding. Journal of cleaner production. 2019 Jun 10;222:436-45.	Product	Passive, Single Use Devices with Few or Single Components/Materials	Mass of item	one kilogram	Life cycle stage	Cradle to use	Packaging ; Production ; Transport ; Use; Raw materials	Global warming potential;	Process activity data (process emission factor)	ISO 14067	Ecoinvent ;	IPCC (Intergovernmental Panel of Climate Change) ;	–	Comparative analysis ; Contribution analysis ; Sensitivity analysis ; Uncertainty analysis	Pediatrics
The impact on life cycle carbon footprint of converting from disposable to reusable sharps containers in a large US hospital geographically distant from manufacturing and processing facilities	McPherson B, Sharip M, Grimmond T. The impact on life cycle carbon footprint of converting from disposable to reusable sharps containers in a large US hospital geographically distant from manufacturing and processing facilities. PeerJ. 2019 Feb 22;7:e6204.	Product	Passive, Single Use vs. Passive, Reusable Devices	Provision over time period	Provision over 10000 days	Life cycle stage	Cradle to grave	Disposal; Packaging ; Production ; Reuse ; Transport ; Raw materials	Global warming potential;	Process activity data (process emission factor)	PAS 2050 ;	GaBi (Ganzheitliche Bilanz) ;	IPCC (Intergovernmental Panel of Climate Change) ;	–	Comparative analysis ; Contribution analysis ; Sensitivity analysis ; Variance analysis	Healthcare unspecified
Environmental sustainability assessment of the manufacturing process of a biological active pharmaceutical ingredient.	Renteria Gamiz AG, De Soete W, Heirman B, Dahlin P, De Meester S, Dewulf J. Environmental sustainability assessment of the manufacturing process of a biological active pharmaceutical ingredient. Journal of Chemical Technology & Biotechnology. 2019 Jun;94(6):1937-44.	Product	Pharmaceuticals	Mass of item	100 mg	Life cycle stage	Cradle to gate	Production; Raw materials	Global warming potential; Freshwater eutrophication potential ; Terrestrial acidification potential	Process activity data (process emission factor)	–	Ecoinvent ; GaBi (Ganzheitliche Bilanz)	ReCiPe (RIVM and Radboud University, CML and PRé Consultants) ; IPCC (Intergovernmental Panel of Climate Change)	OpenLCA	Sensitivity analysis ; Comparative analysis ; Scenario analysis	Cardiology
Cradle-to-Gate greenhouse gas emissions for twenty anesthetic active pharmaceutical ingredients based on process scale-up and process design calculations	Parvatker AG, Tunceroglu H, Sherman JD, Coish P, Anastas PT, Zimmerman JB, Eckelman MJ. Cradle-to-Gate greenhouse gas emissions for twenty anesthetic active pharmaceutical ingredients based on process scale- up and process design calculations. ACS Sustainable Chemistry & Engineering. 2019 Jan 20;7(7):6580-91.	Product	Pharmaceuticals	Mass of item	one kilogram	Life cycle stage	Cradle to gate	Production; Raw materials	Global warming potential;	Process activity data (process emission factor)	ISO 14040-44 ;	Ecoinvent ;	IPCC (Intergovernmental Panel of Climate Change) ;	SimaPro	Comparative analysis	Anesthesiology; emergenc…
Carbon footprint of the global pharmaceutical industry and relative impact of its major players	Belkhir L, Elmeligi A. Carbon footprint of the global pharmaceutical industry and relative impact of its major players. Journal of cleaner production. 2019 Mar 20;214:185-94.	Organisational	(Partial) healthcare system	Provision over time period	Provision over one year	-	-	–	Global warming potential;	Financial activity data (EEIO emission factor)	–	–	–	–	Comparative analysis	Healthcare unspecified
The carbon footprint of treating patients with septic shock in the intensive care unit	McGain F, Burnham JP, Lau R, Aye L, Kollef MH, McAlister S. The carbon footprint of treating patients with septic shock in the intensive care unit. Critical Care and Resuscitation. 2018 Dec;20(4):304.	Service	Non-surgical therapeutic interventions	Provision over time period	Provision over one day	Spatial patient flow	Door-to-door	Disposal; Pharmaceuticals ; Reuse ; Transport ; Building energy use ; Production	Global warming potential; Ozone depletion potential; Photochemical oxidant creation ; Ionizing radiation ; Terrestrial acidification potential ; Freshwater eutrophication potential ; Marine eutrophication potential ; Water use ; Metal depletion ; Particulate matter formation	Hybrid	ISO 14040-44 ;	Ecoinvent ;	ReCiPe (RIVM and Radboud University, CML and PRé Consultants);	–	Comparative analysis	Anesthesiology; emergenc…
Comparative study on environmental impacts of reusable and single-use bronchoscopes	Sørensen BL, Grüttner H. Comparative study on environmental impacts of reusable and single-use bronchoscopes. Am J Environ Protec. 2018 Nov 15;7.	Product	Energy Consuming Devices	Number of uses	One use	Life cycle stage	Cradle to grave	Disposal; Reuse ; Production ; Raw materials	Global warming potential; Primary energy demand	Process activity data (process emission factor)	ISO 14040-44 ;	–	–	–	Comparative analysis ; Contribution analysis ; Sensitivity analysis	Cardiology
Environmental impacts of abdominal imaging: A pilot investigation	Martin M, Mohnke A, Lewis GM, Dunnick NR, Keoleian G, Maturen KE. Environmental impacts of abdominal imaging: A pilot investigation. Journal of the American College of Radiology. 2018 Oct 1;15(10):1385-93.	Service	Diagnostic imaging	Number of practice	One practice examination	Life cycle stage	Cradle to use	Production ; Use; Raw materials	Global warming potential; Acidification potential; Ozone depletion potential; Eutrophication potential; Ecotoxicity potential; Photochemical oxidant creation ; Human health: carcinogens ; Human health: non-carcinogens ; Particulate matter formation	Hybrid	–	–	TRACI (Tool for the Reduction and Assessment of Chemical and other environmental Impact)	TRACI (Tool for the Reduction and Assessment of Chemical and other environmental Impacts) ; SimaPro	Comparative analysis ; Contribution analysis ; Sensitivity analysis	Radiation oncology
Life cycle environmental emissions and health damages from the Canadian healthcare system: an economic-environmental- epidemiological analysis	Eckelman MJ, Sherman JD, MacNeill AJ. Life cycle environmental emissions and health damages from the Canadian healthcare system: an economic- environmental- epidemiological analysis. PLoS medicine. 2018 Jul;15(7).	Organisational	(Partial) healthcare system	Provision over time period	Provision over one year	Emission category	Scope 1-3	Administration ; Ambulatory care ; Dental care ; Infrastructure ; Medical equipment; Miscellaneous health c… ; Nursing and residentia… ; Pharmaceuticals ; Physician and clinical s… ; Public health ; Research ; Hospital care	Global warming potential; Ozone depletion potential; Photochemical oxidant creation ; Human health: carcinogens ; Human health: non-carcinogens ; Particulate matter formation	Financial activity data (EEIO emission factor)	–	–	IMPACT 2002+ ; IPCC (Intergovernmental Panel of Climate Change)	–	Contribution analysis ; Comparative analysis	Healthcare unspecified
Strategies to Reduce Greenhouse Gas Emissions from Laparoscopic Surgery	Thiel CL, Woods NC, Bilec MM. Strategies to reduce greenhouse gas emissions from laparoscopic surgery. American journal of public health. 2018 Apr;108(S2):S158- 64.	Service	Surgical procedures	Number of practice	One procedure	Spatial patient flow	Door-to-door	Disposal; Pharmaceuticals ; Transport ; Building energy use ; Production ; Reuse	Global warming potential;	Hybrid	ISO 14040-44 ;	USLCI (United States Life Cycle Inventory Database) ; Ecoinvent	TRACI (Tool for the Reduction and Assessment of Chemical and other environmental Impact)	–	Comparative analysis ;Contribution analysis ; Scenario analysis	Obstetrics & gynecology
Environmental considerations in the selection of isolation gowns: A life cycle assessment of reusable and disposable alternatives	Vozzola E, Overcash M, Griffing E. Environmental considerations in the selection of isolation gowns: A life cycle assessment of reusable and disposable alternatives. American journal of infection control. 2018 Aug 1;46(8):881-6.	Product	Passive, Single Use vs. Passive, Reusable Devices	Number of uses	1000 uses	Life cycle stage	Cradle to grave	Disposal; Packaging ; Production ; Reuse ; Transport ; Raw materials	Global warming potential; Non-renewable energy use ; Water use ; Solid waste	Process activity data (process emission factor)	ISO 14040-44 ;	Environmental Clarity ;	–	–	Comparative analysis ; Contribution analysis ; Sensitivity analysis	Cardiology
Carbon footprint in flexible ureteroscopy: a comparative study on the environmental impact of reusable and single-use ureteroscopes	Davis NF, McGrath S, Quinlan M, Jack G, Lawrentschuk N, Bolton DM. Carbon footprint in flexible ureteroscopy: a comparative study on the environmental impact of reusable and single-use ureteroscopes. Journal of endourology. 2018 Mar 1;32(3):214-7.	Product	Energy Consuming Devices	Number of practice	One procedure	Life cycle stage	Cradle to grave	Disposal; Production ; Reuse ; Raw materials	Global warming potential;	Process activity data (process emission factor)	–	–	–	–	Comparative analysis ; Contribution analysis	Urology
Life cycle assessment and costing methods for device procurement: Comparing reusable and single-use disposable laryngoscopes	Sherman JD, Raibley IV LA, Eckelman MJ. Life cycle assessment and costing methods for device procurement: comparing reusable and single-use disposable laryngoscopes. Anesthesia & Analgesia. 2018 Aug 1;127(2):434-43.	Product	Passive, Single Use vs. Passive, Reusable Devices	Amount of items	One item	Life cycle stage	Cradle to grave	Disposal; Packaging ; Production ; Reuse ; Transport ; Use ; Raw materials	Global warming potential; Ozone depletion potential; Photochemical oxidant creation ; Acidification potential; Eutrophication potential; Human health: carcinogens ; Human health: non-carcinogens ; Ecotoxicity potential; Fossil fuel depletion potential; Particulate matter formation	Process activity data (process emission factor)	ISO 14040-44 ;	Ecoinvent ;	TRACI (Tool for the Reduction and Assessment of Chemical and other environmental Impact)	SimaPro	Comparative analysis ;Contribution analysis ; Scenario analysis ; Sensitivity analysis	Anesthesiology; emergenc…
The carbon footprint of Australian health care	Malik A, Lenzen M, McAlister S, McGain F. The carbon footprint of Australian health care. The Lancet Planetary Health. 2018 Jan 1;2(1):e27-35.	Organisational	(Partial) healthcare system	Provision over time period	Provision over one year	Emission category	Scope 1-3	Administration ; Community health care ; Infrastructure; Medical equipment ; Miscellaneous health c… ; Patient transport ; Pharmaceuticals ; Public health ; Research ; Dental care ; Hospital care ; Physician and clinical s…	Global warming potential;	Financial activity data (EEIO emission factor)	–	–	–	–	Contribution analysis ; Uncertainty analysis	Healthcare unspecified
Financial and environmental costs of reusable and single- use anaesthetic equipment	McGain F, Story D, Lim T, McAlister S. Financial and environmental costs of reusable and single-use anaesthetic equipment. BJA: British Journal of Anaesthesia. 2017 Jun 1;118(6):862-9.	Product	Passive, Single Use vs. Passive, Reusable Devices	Provision over time period	Provision over one year	Life cycle stage	Cradle to grave	Disposal; Packaging ; Production ; Reuse ; Transport ; Raw materials	Global warming potential; Water use ; Eutrophication potential; Human toxicity potential; Terrestrial ecotoxicity potential; Marine aquatic ecotoxicity potential	Process activity data (process emission factor)	ISO 14040-44 ;	Ecoinvent ;	–	SimaPro	Comparative analysis ; Scenario analysis ; Uncertainty analysis	Anesthesiology; emergenc…
The impact of surgery on global climate: a carbon footprinting study of operating theatres in three health systems	MacNeill AJ, Lillywhite R, Brown CJ. The impact of surgery on global climate: a carbon footprinting study of operating theatres in three health systems. The Lancet Planetary Health. 2017 Dec 1;1(9):e381-8.	Organisational	Hospital area	Provision over time period	Provision over one year	Spatial patient flow	Door-to-door	Disposal; Pharmaceuticals ; Reuse ; Building energy use ; Production	Global warming potential;	Process activity data (process emission factor)	GHG Protocol ;	DEFRA (Department for Evironment, Food and Rural Affairs) ;	Sulbaek Andersen et al ;	–	Comparative analysis ; Contribution analysis	Healthcare unspecified
Extending the geopolitical supply risk method: material “substitutability” indicators applied to electric vehicles and dental X-ray equipment	Cimprich A, Karim KS, Young SB. Extending the geopolitical supply risk method: material “substitutability” indicators applied to electric vehicles and dental X-ray equipment. The International Journal of Life Cycle Assessment. 2018 Oct 1;23(10):2024-42.	Product	Energy Consuming Devices	Amount of items	37000 items	Life cycle stage	Cradle to use	Production ; Use; Raw materials	Global warming potential; Ozone depletion potential; Photochemical oxidant creation ; Acidification potential; Eutrophication potential; Human health: carcinogens ; Human health: non-carcinogens ; Respiratory effects ; Ecotoxicity potential;	Process activity data (process emission factor)	–	Ecoinvent ; ELCD (European Reference Life Cycle Data System) ; USLCI (United States Life Cycle Inventory Database)	TRACI (Tool for the Reduction and Assessment of Chemical and other environmental Impact) ; CML (Centrum voor Milieuwetenschappem); ReCiPe (RIVM and Radboud University, CML and PRé Consultants)	SimaPro	Contribution analysis ; Scenario analysis	Dentistry
An estimated carbon footprint of NHS primary dental care within England. How can dentistry be more environmentally sustainable?	Duane B, Lee MB, White S, Stancliffe R, Steinbach I. An estimated carbon footprint of NHS primary dental care within England. How can dentistry be more environmentally sustainable?. British dental journal. 2017 Oct;223(8):589.	Service	Surgical procedures	Number of practice	One procedure	Life cycle stage	Cradle to grave	Pharmaceuticals ; Production ; Transport ; Building energy use ; Disposal; Raw materials	Global warming potential;	Process activity data (process emission factor)	GHG Protocol ;	DEFRA (Department for Evironment, Food and Rural Affairs) ;	–	–	Comparative analysis ; Contribution analysis	Dentistry
A comparative life cycle assessment between a metered dose inhaler and electric nebulizer	Goulet B, Olson L, Mayer BK. A comparative life cycle assessment between a metered dose inhaler and electric nebulizer. Sustainability. 2017 Oct;9(10):1725.	Product	Energy Consuming Devices	Amount of items	One dose	Life cycle stage	Cradle to use	Production ; Use; Raw materials	Global warming potential;	Process activity data (process emission factor)	ISO 14040-44 ;	GaBi (Ganzheitliche Bilanz) ;	–	GaBi (Ganzheitliche Bilanz)	Comparative analysis ; Contribution analysis ; Uncertainty analysis ; Variance analysis	Cardiology
Cataract surgery and environmental sustainability: Waste and lifecycle assessment of phacoemulsification at a private healthcare facility	Thiel CL, Schehlein E, Ravilla T, Ravindran RD, Robin AL, Saeedi OJ, Schuman JS, Venkatesh R. Cataract surgery and environmental sustainability: Waste and lifecycle assessment of phacoemulsificati on at a private healthcare facility. Journal of Cataract & Refractive Surgery. 2017 Nov 1;43(11):1391-8.	Service	Surgical procedures	Number of practice	One removal	Spatial patient flow	Pre-operative cleaning to operating theatre exit	Disposal; Pharmaceuticals ; Reuse ; Building energy use ; Production	Global warming potential; Ozone depletion potential; Photochemical oxidant creation; Acidification potential; Eutrophication potential; Human health: carcinogens; Human health: non-carcinogens; Respiratory effects; Ecotoxicity potential; Cumulative energy demand	Hybrid	ISO 14040-44 ;	Ecoinvent ;	TRACI (Tool for the Reduction and Assessment of Chemical and other environmental Impact)	–	Comparative analysis ; Contribution analysis ; Sensitivity analysis	Ophthalmology
Feasibility of Life Cycle Assessment for Complex Medical Devices	Svensson S	Product	Energy Consuming Devices	Provision over time period	Provision over 10 years	Life cycle stage	Cradle to use	Packaging ; Production ; Transport ; Use; Raw materials	Global warming potential; Ozone depletion potential; Photochemical oxidant creation ; Acidification potential; Freshwater eutrophication potential ; Terrestrial eutrophication potential ; Marine eutrophication potential ; Freshwater aquatic ecotoxicity ; Ionizing radiation ; Land use ; Water resource depletion ; Human toxicity potential: carcinogens ; Human toxicity potential: no-carcinogens ; Mi…	Process activity data (process emission factor)	ISO 14040-44 ;	Ecoinvent ;	ILCD (International Reference Life Cycle Data System) ;	SimaPro	Sensitivity analysis ;	Radiation oncology
Measuring the carbon footprint of plastic surgery: A preliminary experience in a Chilean teaching hospital	Berner JE, del Pilar Gras M, Troisi L, Chapman T, Vidal P. Measuring the carbon footprint of plastic surgery: A preliminary experience in a Chilean teaching hospital. Journal of Plastic, Reconstructive & Aesthetic Surgery. 2017 Dec 1;70(12):1777-9.	Service	Surgical procedures	Number of practice	One procedure	Spatial patient flow	Door-to-door	Building energy use ; Disposal; Transport	Global warming potential;	Process activity data (process emission factor)	GHG Protocol ;	–	–	–	Comparative analysis ; Contribution analysis	Cardiothoracic surgery
Do single-use medical devices containing biopolymers reduce the environmental impacts of surgical procedures compared with their plastic equivalents?	Unger SR, Hottle TA, Hobbs SR, Thiel CL, Campion N, Bilec MM, Landis AE. Do single-use medical devices containing biopolymers reduce the environmental impacts of surgical procedures compared with their plastic equivalents?. Journal of health services research & policy. 2017 Oct;22(4):218-25.	Product	Multiple products	Number of practice	One procedure	Life cycle stage	Cradle to grave	Disposal; Production ; Transport ; Raw materials	Global warming potential; Ozone depletion potential; Photochemical oxidant creation ; Acidification potential; Eutrophication potential; Human health: carcinogens ; Human health: non-carcinogens ; Ecotoxicity potential; Cumulative energy demand ; Particulate matter formation	Process activity data (process emission factor)	ISO 14040-44 ;	Ecoinvent ; USLCI (United States Life Cycle Inventory Database)	TRACI (Tool for the Reduction and Assessment of Chemical and other environmental Impact) ; CED method (cumulative energy demand)	SimaPro	Comparative analysis ;Contribution analysis ; Scenario analysis	Obstetrics & gynecology
Incorporating environmental outcomes into a health economic model	Marsh K, Ganz M, Nørtoft E, Lund N, Graff-Zivin J. Incorporating environmental outcomes into a health economic model. International journal of technology assessment in health care. 2016;32(6):400-6.	Service	Non-surgical therapeutic interventions	One patient	One patient's treatment for 30 years	-	-	–	Global warming potential;	Financial activity data (EEIO emission factor)	–	–	–	–	Comparative analysis ; Contribution analysis ; Sensitivity analysis	Cardiology
The carbon footprints of home and in-center peritoneal dialysis in China	Chen M, Zhou R, Du C, Meng F, Wang Y, Wu L, Wang F, Xu Y, Yang X. The carbon footprints of home and in- center peritoneal dialysis in China. International urology and nephrology. 2017 Feb 1;49(2):337-43.	Service	Non-surgical therapeutic interventions	Amount of items	One item of mass	Life cycle stage	Cradle to grave	Transport ; Building energy use ; Disposal; Production	Global warming potential;	Process activity data (process emission factor)	PAS 2050 ;	ICE (Inventory of Carbon and Energy database) ; DEFRA (Department for Evironment, Food and Rural Affairs)	–	–	Comparative analysis ; Contribution analysis	Cardiology
The Environmental footprint of morphine: a life cycle assessment from opium poppy farming to the packaged drug	McAlister S, Ou Y, Neff E, Hapgood K, Story D, Mealey P, McGain F. The Environmental footprint of morphine: a life cycle assessment from opium poppy farming to the packaged drug. BMJ open. 2016 Oct 1;6(10):e013302.	Product	Pharmaceuticals	Mass of item	100 mg	Life cycle stage	Cradle to gate	Packaging ; Production ; Transport; Raw materials	Global warming potential; Ozone depletion potential; Photochemical oxidant creation ; Human toxicity potential; Terrestrial ecotoxicity potential; Marine aquatic ecotoxicity potential	Process activity data (process emission factor)	ISO 14040-44 ;	AusLCI (Australian National Life Cycle Inventory Database); Ecoinvent	ReCiPe (RIVM and Radboud University, CML and PRé Consultants);	SimaPro	Contribution analysis ; Sensitivity analysis ; Uncertainty analysis	Healthcare unspecified
Comparison of environmental sustainability of pharmaceutical packaging	Raju G, Sarkar P, Singla E, Singh H, Sharma RK. Comparison of environmental sustainability of pharmaceutical packaging. Perspectives in Science. 2016 Sep 1;8:683-5.	Product	Pharmaceuticals	Amount of items	10000 items	Life cycle stage	Cradle to gate	Packaging ; Production ; Transport; Raw materials	Global warming potential; Acidification potential; Eutrophication potential; Ozone depletion potential; Abiotic depletion potential; Abiotic fossil fuel depletion; Cumulative energy demand	Process activity data (process emission factor)	ISO 14040-44 ;	GaBi (Ganzheitliche Bilanz) ;	CML (Centrum voor Milieuwetenschappem) ; CED method (cumulative energy demand)	GaBi (Ganzheitliche Bilanz)	Comparative analysis	Healthcare unspecified
Environmental impacts of the US health care system and effects on public health	Eckelman MJ, Sherman JD. Environmental impacts of the US health care system and effects on public health. PloS one. 2016 Jun 9;11(6):e0157014.	Organisational	(Partial) healthcare system	Provision over time period	Provision over one year	Emission category	Scope 1-3	Administration ; Dental care ; Home health care ; Infrastructure; Insurance ; Medical equipment ; Nursing and residentia… ; Pharmaceuticals ; Public health ; Research ; Hospital care ; Miscellaneous health c… ; Physician and clinical s…	Global warming potential; Acidification potential; Eutrophication potential; Ozone depletion potential; Photochemical oxidant creation ; Ecotoxicity potential; Human health: carcinogens ; Human health: non-carcinogens ; Particulate matter formation	Financial activity data (EEIO emission factor)	–	–	TRACI (Tool for the Reduction and Assessment of Chemical and other environmental Impact) ; IMPACT 2002+	–	Contribution analysis ; Comparative analysis	Healthcare unspecified
Application of life cycle assessment for hospital solid waste management: A case study.	Ali M, Wang W, Chaudhry N. Application of life cycle assessment for hospital solid waste management: A case study. Journal of the Air & Waste Management Association. 2016 Oct 2;66(10):1012-8.	Organisational	Hospital	Mass of waste	one tonne of waste	Life cycle stage	Post-use to grave	Disposal; Transport	Global warming potential;	Process activity data (process emission factor)	–	–	–	–	Comparative analysis	Healthcare unspecified
Cost and carbon burden of long-acting injections: a sustainable evaluation	Maughan DL, Lillywhite R, Cooke M. Cost and carbon burden of long- acting injections: a sustainable evaluation. BJPsych Bulletin. 2016;40(3):132–.	Service	Non-surgical therapeutic interventions	Provision over time period	Provision over one year	Life cycle stage	Cradle to grave	Packaging ; Patient transport ; Transport ; Use ; Disposal; Production ; Staff transport	Global warming potential;	Hybrid	–	DEFRA (Department for Evironment, Food and Rural Affairs) ;	–	–	Contribution analysis ; Comparative analysis	Psychiatry
Assessing the environmental, human health, and economic impacts of reprocessed medical devices in a Phoenix hospital's supply chain	Unger SR, Landis AE. Assessing the environmental, human health, and economic impacts of reprocessed medical devices in a Phoenix hospital's supply chain. Journal of Cleaner Production. 2016 Jan 20;112:1995-2003.	Product	Passive, Reusable Devices	Amount of items	One item	Life cycle stage	Cradle to gate	Disposal; Packaging ; Production ; Reuse ; Transport ; Use ; Raw materials	Global warming potential; Ozone depletion potential; Photochemical oxidant creation; Eutrophication potential; Acidification potential; Human health: carcinogens; Human health: non-carcinogens; Respiratory effects; Ecotoxicity potential	Process activity data (process emission factor)	ISO 14040-44 ;	ELCD (European Reference Life Cycle Data System) ; Ecoinvent ; USLCI (United States Life Cycle Inventory Database)	USEtox (UNEP-SETAC toxicity model) ; TRACI (Tool for the Reduction and Assessment of Chemical and other environmental Impact)	TRACI (Tool for the Reduction and Assessment of Chemical and other environmental Impacts)	Comparative analysis ;Contribution analysis ; Scenario analysis ; Sensitivity analysis	Healthcare unspecified
Life cycle inventory improvement in the pharmaceutical sector: assessment of the sustainability combining PMI and LCA tools	Cespi D, Beach ES, Swarr TE, Passarini F, Vassura I, Dunn PJ, Anastas PT. Life cycle inventory improvement in the pharmaceutical sector: assessment of the sustainability combining PMI and LCA tools. Green Chemistry. 2015;17(6):3390-4 00.	Product	Pharmaceuticals	Mass of item	one kilogram	Life cycle stage	Cradle to gate	Production; Raw materials	Global warming potential; Cumulative energy demand ; Human toxicity potential; Photochemical oxidant creation ; Ionizing radiation ; Acidification potential; Freshwater eutrophication potential ; Terrestrial ecotoxicity potential; Freshwater aquatic ecotoxicity ; Marine aquatic ecotoxicity potential ; Land use ; Metal depletion ; Fossil depletion ; Disability-adjusted life years ; Particulate mat…	Process activity data (process emission factor)	ISO 14040-44 ;	Ecoinvent ;	ReCiPe (RIVM and Radboud University, CML and PRé Consultants) ; IPCC (Intergovernmental Panel of Climate Change) ; CED method (cumulative energy demand)	SimaPro	Comparative analysis	Healthcare unspecified
Carbon footprint of robotically-assisted laparoscopy, laparoscopy and laparotomy: A comparison	Woods DL, McAndrew T, Nevadunsky N, Hou JY, Goldberg G, Yi-Shin Kuo D, Isani S. Carbon footprint of robotically- assisted laparoscopy, laparoscopy and laparotomy: a comparison. The International Journal of Medical Robotics and Computer Assisted Surgery. 2015 Dec;11(4):406-12.	Service	Surgical procedures	Number of practice	One procedure	Spatial patient flow	Door-to-door	Disposal; Building energy use	Global warming potential;	Process activity data (process emission factor)	PAS 2050 ; GHG Protocol	–	–	–	Comparative analysis ; Contribution analysis ; Variance analysis	Obstetrics & gynecology
Sustainable healthcare and environmental life-cycle impacts of disposable supplies: a focus on disposable custom packs	Campion N, Thiel CL, Woods NC, Swanzy L, Landis AE, Bilec MM. Sustainable healthcare and environmental life-cycle impacts of disposable supplies: a focus on disposable custom packs. Journal of Cleaner Production. 2015 May 1;94:46-55.	Product	Passive, Single Use vs. Passive, Reusable Devices	Amount of items	One item	Life cycle stage	Cradle to grave	Disposal; Production ; Transport ; Use ; Raw materials	Global warming potential; Ozone depletion potential; Photochemical oxidant creation ; Acidification potential; Eutrophication potential; Human health: carcinogens ; Human health: non-carcinogens ; Ecotoxicity potential; Cumulative energy demand ; Particulate matter formation	Process activity data (process emission factor)	ISO 14040-44 ;	Ecoinvent ; USLCI (United States Life Cycle Inventory Database); Industry Data LCA library	TRACI (Tool for the Reduction and Assessment of Chemical and other environmental Impact)	–	Comparative analysis ;Contribution analysis ; Scenario analysis	Obstetrics & gynecology
Environmental impacts of surgical procedures: Life cycle assessment of hysterectomy in the United States	Thiel CL, Eckelman MJ, Guido R, Huddleston M, Landis AE, Sherman JD, Shrake SO, Copley-Woods N, Bilec MM. Environmental impacts of surgical procedures: life cycle assessment of hysterectomy in the United States. Environmental science & technology. 2015 Feb 3;49(3):1779-86.	Service	Surgical procedures	Number of practice	One procedure	Spatial patient flow	Door-to-door	Disposal; Pharmaceuticals ; Reuse ; Transport ; Building energy use ; Production	Global warming potential; Ozone depletion potential; Photochemical oxidant creation ; Acidification potential; Eutrophication potential; Ecotoxicity potential; Cumulative energy demand ; Human health: carcinogens ; Human health: non-carcinogens ; Respiratory effects	Hybrid	ISO 14040-44 ;	USLCI (United States Life Cycle Inventory Database) ; Ecoinvent	TRACI (Tool for the Reduction and Assessment of Chemical and other environmental Impact)	–	Comparative analysis ; Contribution analysis ; Uncertainty analysis	Obstetrics & gynecology
Life cycle assessment of alternative bedpans–a case of comparing disposable and reusable devices	Sørensen BL, Wenzel H. Life cycle assessment of alternative bedpans–a case of comparing disposable and reusable devices. Journal of cleaner production. 2014 Nov 15;83:70-9.	Product	Passive, Single Use vs. Passive, Reusable Devices	Number of uses	One use	Life cycle stage	Cradle to grave	Disposal; Production ; Reuse ; Raw materials	Global warming potential; Ozone depletion potential; Acidification potential; Terrestrial eutrophication potential ; Aquatic eutrophication potential ; Land use	Process activity data (process emission factor)	–	Ecoinvent ;	EDIP (Environmental Development of Industrial Products) ; ILCD (International Reference Life Cycle Data System)	SimaPro	Comparative analysis ; Contribution analysis ; Sensitivity analysis	Healthcare unspecified
A life cycle assessment of packaging options for contrast media delivery: comparing polymer bottle vs. glass bottle	Dhaliwal H, Browne M, Flanagan W, Laurin L, Hamilton M. A life cycle assessment of packaging options for contrast media delivery: comparing polymer bottle vs. glass bottle. The International Journal of Life Cycle Assessment. 2014 Dec 1;19(12):1965-73.	Product	Pharmaceuticals	Amount of items	One item of mass	Life cycle stage	Cradle to grave	Disposal; Packaging ; Production ; Transport ; Raw materials	Global warming potential; Ozone depletion potential; Human toxicity potential; Photochemical oxidant creation; Ionizing radiation; Ecosystems; Resources; Cumulative energy demand; Particulate matter formation	Process activity data (process emission factor)	ISO 14040-44 ;	Ecoinvent ; Environmental Clarity	ReCiPe (RIVM and Radboud University, CML and PRé Consultants) ; CED method (cumulative energy demand) ; IMPACT 2002+ ; USEtox (UNEP-SETAC toxicity model)	–	Comparative analysis ; Contribution analysis ; Sensitivity analysis ; Uncertainty analysis	Healthcare unspecified
Comparative Life Cycle Assessment of Reusable vs. Disposable Textiles	Jewell J, Wentsel R. Comparative Life Cycle Assessment of Reusable vs. Disposable Textiles. Exponent and PE International, prepared for Textile Rental Services Association of America. 2014 Aug 7.	Product	Passive, Single Use vs. Passive, Reusable Devices	Number of uses	1000 uses	Life cycle stage	Cradle to grave	Disposal; Production ; Reuse ; Raw materials ; Transport	Global warming potential; Acidification potential; Eutrophication potential; Ozone depletion potential; Primary energy demand;Photochemical oxidant creation	Process activity data (process emission factor)	ISO 14040-44 ;	GaBi (Ganzheitliche Bilanz) ;	TRACI (Tool for the Reduction and Assessment of Chemical and other environmental Impact)	GaBi (Ganzheitliche Bilanz)	Comparative analysis ; Contribution analysis ; Sensitivity analysis ; Scenario analysis	Cardiology
Comparative life cycle assessment of reused versus disposable dental burs	Unger SR, Landis AE. Comparative life cycle assessment of reused versus disposable dental burs. The International Journal of Life Cycle Assessment. 2014 Sep 1;19(9):1623-31.	Product	Passive, Single Use vs. Passive, Reusable Devices	Number of uses	40 uses	Life cycle stage	Cradle to grave	Disposal; Packaging ; Production ; Reuse ; Transport ; Raw materials	Global warming potential; Ozone depletion potential; Photochemical oxidant creation; Acidification potential; Eutrophication potential; Human health: carcinogens; Human health: non-carcinogens; Respiratory effects; Ecotoxicity potential	Process activity data (process emission factor)	ISO 14040-44 ;	Ecoinvent ; ELCD (European Reference Life Cycle Data System) ; USLCI (United States Life Cycle Inventory Database)	TRACI (Tool for the Reduction and Assessment of Chemical and other environmental Impact)	TRACI (Tool for the Reduction and Assessment of Chemical and other environmental Impacts)	Comparative analysis ;Contribution analysis ; Scenario analysis	Dentistry
Combined simulation– optimization methodology to reduce the environmental impact of pharmaceutical processes: application to the production of Penicillin V	Brunet R, Guillén- Gosálbez G, Jiménez L. Combined simulation– optimization methodology to reduce the environmental impact of pharmaceutical processes: application to the production of Penicillin V. Journal of cleaner production. 2014 Aug 1;76:55-63.	Product	Pharmaceuticals	Mass of item	20.84 kilotonnes	Life cycle stage	Cradle to gate	Production; Raw materials	Global warming potential; Eco-indicator damage category	Process activity data (process emission factor)	ISO 14040-44 ;	–	CML (Centrum voor Milieuwetenschappem); Eco-indicator	–	Sensitivity analysis ;	Healthcare unspecified
An environmental impact comparison of single-use and reusable thermally controlled shipping containers	Goellner KN, Sparrow E. An environmental impact comparison of single-use and reusable thermally controlled shipping containers. The International Journal of Life Cycle Assessment. 2014 Mar;19(3):611-9.	Product	Energy Consuming Devices	Provision over time period	Provision over two years	Life cycle stage	Cradle to grave	Disposal; Packaging ; Production ; Reuse ; Transport ; Use ; Raw materials	Global warming potential; Eutrophication potential; Acidification potential; Photochemical oxidant creation; Human toxicity potential; Solid waste	Process activity data (process emission factor)	ISO 14040-44 ; PAS 2050	–	–	–	Comparative analysis ; Contribution analysis ; Sensitivity analysis	Healthcare unspecified
The carbon footprint of behavioural support services for smoking cessation	Smith AJ, Tennison I, Roberts I, Cairns J, Free C. The carbon footprint of behavioural support services for smoking cessation. Tobacco control. 2013 Sep 1;22(5):302-7.	Service	Ancillary services	Number of practice	Per intervention	Emission category	Scope 1-3	Building energy use ; Patient transport ; Procurement; Staff transport	Global warming potential;	Hybrid	–	DEFRA (Department for Evironment, Food and Rural Affairs) ;	–	–	Comparative analysis ; Sensitivity analysis ; Contribution analysis	Cardiology
The carbon footprint of an Australian satellite haemodialysis unit	Lim AE, Perkins A, Agar JW. The carbon footprint of an Australian satellite haemodialysis unit. Australian Health Review. 2013 Jun 25;37(3):369-74.	Organisational	Hospital area	Provision over time period	Provision over one year	Life cycle stage	Cradle to grave	Disposal; Transport ; Building energy use ; Pharmaceuticals ; Production	Global warming potential;	Hybrid	PAS 2050 ;	AusLCI (Australian National Life Cycle Inventory Database) ;	–	–	Contribution analysis ; Sensitivity analysis	Cardiology
The carbon footprint of cataract surgery	Morris DS, Wright T, Somner JE, Connor A. The carbon footprint of cataract surgery. Eye. 2013 Apr;27(4):495-501.	Service	Surgical procedures	Number of practice	One removal	Temporal care pathway	Admission to discharge	Disposal; Pharmaceuticals ; Reuse ; Transport ; Building energy use ; Production	Global warming potential;	Hybrid	PAS 2050 ;	–	–	–	Contribution analysis ;	Ophthalmology
Eco-efficiency of disposable and reusable surgical instruments—a scissors case	Ibbotson S, Dettmer T, Kara S, Herrmann C. Eco- efficiency of disposable and reusable surgical instruments—a scissors case. The International Journal of Life Cycle Assessment. 2013 Jun 1;18(5):1137-48.	Product	Passive, Single Use vs. Passive, Reusable Devices	Number of uses	4500 uses	Life cycle stage	Cradle to grave	Disposal; Packaging ; Production ; Reuse ; Transport ; Raw materials	Global warming potential; Cumulative energy demand ; Ozone depletion potential; Human toxicity potential; Photochemical oxidant creation ; Ionizing radiation ; Acidification potential; Freshwater eutrophication potential ; Marine eutrophication potential ; Terrestrial ecotoxicity potential; Freshwater aquatic ecotoxicity ; Marine aquatic ecotoxicity potential ; Land use ; Natural land transformat…	Process activity data (process emission factor)	ISO 14040-44 ;	Ecoinvent ; AusLCI (Australian National Life Cycle Inventory Database)	ReCiPe (RIVM and Radboud University, CML and PRé Consultants) ; CED method (cumulative energy demand)	SimaPro	Comparative analysis ; Sensitivity analysis	Healthcare unspecified
Environmental impact of minimally invasive surgery in the United States: an estimate of the carbon dioxide footprint	Power NE, Silberstein JL, Ghoneim TP, Guillonneau B, Touijer KA. Environmental impact of minimally invasive surgery in the United States: an estimate of the carbon dioxide footprint. Journal of endourology. 2012 Dec 1;26(12):1639-44.	Service	Surgical procedures	Provision over time period	Provision over one year	Spatial patient flow	Door-to-door	Disposal; Pharmaceuticals	Global warming potential;	Financial activity data (EEIO emission factor)	GHG Protocol ;	–	–	–	Contribution analysis ;	Cardiothoracic surgery
Taking a bite out of Scotland’s dental carbon emissions in the transition to a low carbon future	Duane B, Hyland J, Rowan JS, Archibald B. Taking a bite out of Scotland’s dental carbon emissions in the transition to a low carbon future. Public health. 2012 Sep 1;126(9):770-7.	Organisational	(Partial) healthcare system	Provision over time period	Provision over one year	Life cycle stage	Cradle to grave	Disposal; Production ; Transport ; Building energy use ; Pharmaceuticals ; Raw materials	Global warming potential;	Hybrid	PAS 2050 ;	DEFRA (Department for Evironment, Food and Rural Affairs) ;	–	–	Contribution analysis ;	Dentistry
Estimating the life cycle greenhouse gas emissions of Australian ambulance services	Brown LH, Buettner PG, Canyon DV, Mac Crawford J, Judd J. Estimating the life cycle greenhouse gas emissions of Australian ambulance services. Journal of Cleaner Production. 2012 Dec 1;37:135-41.	Organisational	Hospital area	Number of practice	One ambulance response	Emission category	Scope 1-3	Disposal; Energy ; Patient transport ; Supply chain	Global warming potential;	Hybrid	–	–	–	–	–	Anesthesiology; emergenc…
Impact on carbon footprint: a life cycle assessment of disposable versus reusable sharps containers in a large US hospital	Grimmond T, Reiner S. Impact on carbon footprint: a life cycle assessment of disposable versus reusable sharps containers in a large US hospital. Waste management & research. 2012 Jun;30(6):639-42.	Product	Passive, Single Use vs. Passive, Reusable Devices	Provision over time period	Provision over one year	Life cycle stage	Cradle to grave	Disposal; Packaging ; Production ; Reuse ; Transport ; Raw materials	Global warming potential;	Process activity data (process emission factor)	PAS 2050 ;	GaBi (Ganzheitliche Bilanz) ;	IPCC (Intergovernmental Panel of Climate Change) ;	–	Comparative analysis ; Contribution analysis ; Sensitivity analysis ; Variance analysis	Healthcare unspecified
A life cycle assessment of reusable and single-use central venous catheter insertion kits	McGain F, McAlister S, McGavin A, Story D. A life cycle assessment of reusable and single-use central venous catheter insertion kits. Anesthesia & Analgesia. 2012 May 1;114(5):1073-80.	Product	Passive, Single Use vs. Passive, Reusable Devices	Number of practice	One procedure	Life cycle stage	Cradle to grave	Disposal; Packaging ; Production ; Reuse ; Transport ; Raw materials	Global warming potential; Water depletion; Aquatic ecotoxicity potential; Terrestrial ecotoxicity potential; Mineral use; Human health: carcinogens	Process activity data (process emission factor)	ISO 14040-44 ;	Ecoinvent ;	–	SimaPro	Comparative analysis ; Contribution analysis ; Sensitivity analysis ; Uncertainty analysis	Anesthesiology; emergenc…
Life cycle greenhouse gas emissions of anesthetic drugs	Sherman JD, Le C, Lamers V, Eckelman MJ. Life cycle greenhouse gas emissions of anesthetic drugs. Anesthesia & Analgesia. 2012 May 1;114(5):1086-90.	Product	Pharmaceuticals	Amount of items	one MAC-h	Life cycle stage	Cradle to grave	Disposal; Packaging ; Production ; Transport ; Use ; Raw materials	Global warming potential;	Process activity data (process emission factor)	–	Ecoinvent ;	Sulbaek Andersen et al ; IPCC (Intergovernmental Panel of Climate Change)	SimaPro	Contribution analysis ; Scenario analysis ; Comparative analysis	Anesthesiology; emergenc…
Comparative life cycle assessment of disposable and reusable laryngeal mask airways	Eckelman MJ, Mosher M, Gonzalez A, Sherman JD. Comparative life cycle assessment of disposable and reusable laryngeal mask airways. Anesthesia & Analgesia. 2012 May 1;114(5):1067-72.	Product	Passive, Single Use vs. Passive, Reusable Devices	Amount of items	40 items	Life cycle stage	Cradle to grave	Disposal; Packaging ; Production ; Reuse ; Transport ; Raw materials	Global warming potential; Acidification potential; Human health: carcinogens; Human health: non-carcinogens; Disability-adjusted life years; Eutrophication potential; Ecotoxicity potential;Photochemical oxidant creation; Water intake; Ozone depletion potential	Process activity data (process emission factor)	ISO 14040-44 ;	Ecoinvent ;	BEES (Building for Environmental and Economic Sustainability) ;	SimaPro	Sensitivity analysis ;	Anesthesiology; emergenc…
Life cycle assessment perspectives on delivering an infant in the US	Campion N, Thiel CL, DeBlois J, Woods NC, Landis AE, Bilec MM. Life cycle assessment perspectives on delivering an infant in the US. Science of the Total Environment. 2012 May 15;425:191-8.	Service	Surgical procedures	Number of practice	One birth	Spatial patient flow	Door-to-door	Disposal; Reuse ; Building energy use ; Production	Global warming potential; Acidification potential; Eutrophication potential; Ozone depletion potential; Ecotoxicity potential; Photochemical oxidant creation ; Human health: carcinogens ; Human health: non-carcinogens	Process activity data (process emission factor)	ISO 14040-44 ;	USLCI (United States Life Cycle Inventory Database) ; Ecoinvent ; IDEMAT (Industrial Design & Engineering MATerials database) ; Franklin US	TRACI (Tool for the Reduction and Assessment of Chemical and other environmental Impact)	TRACI (Tool for the Reduction and Assessment of Chemical and other environmental Impacts)	Comparative analysis ; Contribution analysis ; Sensitivity analysis	Obstetrics & gynecology
Comparative Life Cycle Assessment of Surgical Scrub Suits: The Case of Reusable and Disposable Scrubs used in Swedish Healthcare	Mikusinska M. Comparative Life Cycle Assessment of Surgical Scrub Suits: The Case of Reusable and Disposable Scrubs used in Swedish Healthcare.	Product	Passive, Single Use vs. Passive, Reusable Devices	Provision over time period	Provision of coverage for one employee over 4 years	Life cycle stage	Cradle to grave	Disposal; Packaging ; Production ; Reuse ; Transport ; Raw materials	Global warming potential; Freshwater eutrophication potential; Marine eutrophication potential; Ozone depletion potential; Water use; Land use; Cumulative energy demand;Particulate matter formation	Process activity data (process emission factor)	ISO 14040-44 ;	Ecoinvent ; ELCD (European Reference Life Cycle Data System)	ReCiPe (RIVM and Radboud University, CML and PRé Consultants);	SimaPro	Comparative analysis ; Contribution analysis ; Sensitivity analysis	Healthcare unspecified
Environmental impact of cardiac imaging tests for the diagnosis of coronary artery disease	Marwick TH, Buonocore J. Environmental impact of cardiac imaging tests for the diagnosis of coronary artery disease. Heart. 2011 Jul 15;97(14):1128-31.	Service	Diagnostic imaging	Number of practice	One study	Life cycle stage	Cradle to grave	Disposal; Production ; Transport ; Use ; Raw materials	Human health ; Ecosystem quality ; Resources	Process activity data (process emission factor)	–	Ecoinvent ;	Eco-indicator ;	SimaPro	Contribution analysis ; Comparative analysis ; Sensitivity analysis	Cardiology
A life cycle assessment of injectable drug primary packaging: comparing the traditional process in glass vials with the closed vial technology (polymer vials)	Belboom S, Renzoni R, Verjans B, Léonard A, Germain A. A life cycle assessment of injectable drug primary packaging: comparing the traditional process in glass vials with the closed vial technology (polymer vials). The International Journal of Life Cycle Assessment. 2011 Feb 1;16(2):159-67.	Product	Pharmaceuticals	Amount of items	1000 items	Life cycle stage	Cradle to grave	Disposal; Packaging ; Production ; Transport ; Raw materials	Global warming potential; Ozone depletion potential; Eutrophication potential; Marine acidification potential; Terrestrial acidification potential; Human health: carcinogens; Human health: non-carcinogens; Respiratory inorganics; Respiratory organics; Ionizing radiation; Ecotoxicity potential; Terrestrial ecotoxicity potential; Land use ; Non-renewable energy use ; Mineral extraction ; Water use	Process activity data (process emission factor)	ISO 14040-44 ;	Ecoinvent ;	IMPACT 2002+; ReCiPe (RIVM and Radboud University, CML and PRé Consultants)	–	Comparative analysis ; Sensitivity analysis	Healthcare unspecified
The carbon footprints of home and in-center maintenance hemodialysis in the United Kingdom	Connor A, Lillywhite R, Cooke MW. The carbon footprints of home and in- center maintenance hemodialysis in the United Kingdom. Hemodialysis International. 2011 Jan;15(1):39-51.	Service	Non-surgical therapeutic interventions	One patient	One patient's treatment for one year	Life cycle stage	Cradle to grave	Disposal; Transport ; Building energy use ; Production ; Reuse	Global warming potential;	Process activity data (process emission factor)	PAS 2050 ;	ICE (Inventory of Carbon and Energy database) ; DEFRA (Department for Evironment, Food and Rural Affairs)	–	–	Comparative analysis ; Contribution analysis	Cardiology
Modelling the carbon footprint of reflux control	Gatenby PA. Modelling the carbon footprint of reflux control. International Journal of Surgery. 2011 Jan 1;9(1):72-4.	Service	Surgical procedures	One patient	One patient's treatment for a designated time period	Temporal care pathway	Pre-operative workup to outpatient appointment	Consumables ; HDU ; Surgical procedures time ; Pharmaceuticals; Inpatient care ; Outpatient appointme… ; Pre-operative investig…	Global warming potential;	Financial activity data (EEIO emission factor)	–	–	–	–	Comparative analysis ; Contribution analysis ; Sensitivity analysis	Gastroenterology General surgery
The carbon footprint of a renal service in the United Kingdom	Connor A, Lillywhite R, Cooke MW. The carbon footprint of a renal service in the United Kingdom. QJM: An International Journal of Medicine. 2010 Dec 1;103(12):965-75.	Organisational	Hospital	Provision over time period	Provision over one year	Life cycle stage	Cradle to grave	Disposal; Pharmaceuticals ; Transport ; Building energy use ; Production	Global warming potential;	Hybrid	PAS 2050 ;	DEFRA (Department for Evironment, Food and Rural Affairs) ;	–	–	Contribution analysis ;	Cardiology
The financial and environmental costs of reusable and single-use plastic anaesthetic drug trays	McGain F, McAlister S, McGavin A, Story D. The financial and environmental costs of reusable and single-use plastic anaesthetic drug trays. Anaesthesia and intensive care. 2010 May;38(3):538-44.	Product	Passive, Single Use vs. Passive, Reusable Devices	Number of uses	One use	Life cycle stage	Cradle to grave	Disposal; Packaging ; Production ; Reuse ; Transport ; Raw materials	Global warming potential; Water use	Process activity data (process emission factor)	ISO 14040-44 ;	Ecoinvent ;	–	SimaPro	Comparative analysis ; Contribution analysis ; Uncertainty analysis	Anesthesiology; emergenc…
Cradle-to-gate life cycle inventory of vancomycin hydrochloride	Ponder C, Overcash M. Cradle-to-gate life cycle inventory of vancomycin hydrochloride. Science of the total environment. 2010 Feb 15;408(6):1331-7.	Product	Pharmaceuticals	Mass of item	one tonne	Life cycle stage	Cradle to gate	Production; Raw materials	Global warming potential; Photochemical oxidant creation ; Solid waste ; Nitric oxide air pollution	Process activity data (process emission factor)	–	–	–	–	–	Healthcare unspecified
Estimate of the carbon footprint of the US health care sector	Chung JW, Meltzer DO. Estimate of the carbon footprint of the US health care sector. Jama. 2009 Nov 11;302(18):1970-2.	Organisational	(Partial) healthcare system	Provision over time period	Provision over one year	Emission category	Scope 1-3	Home health care ; Miscellaneous health c… ; Nursing care ; Program administratio… ; Research ; Retail durable medical … ; Retail non-durable me… ; Retail prescription drugs ; Structures and equipm…; Hospital care ; Physician and clinical s…	Global warming potential;	Financial activity data (EEIO emission factor)	–	–	IPCC (Intergovernmental Panel of Climate Change) ;	–	Contribution analysis ;	Healthcare unspecified
Life cycle assessment comparing laundered surgical gowns with polypropylene based disposable gowns	Carre A. Life cycle assessment comparing laundered surgical gowns with polypropylene based disposable gowns. Royal Melbourne Institute of Technology University, Melbourne. 2008 Nov 27.	Product	Passive, Single Use vs. Passive, Reusable Devices	Number of practice	One procedure	Life cycle stage	Cradle to grave	Disposal; Packaging ; Production ; Reuse ; Transport ; Raw materials	Global warming potential; Photochemical oxidant creation ; Eutrophication potential; Human health: carcinogens ; Land use ; Water use ; Solid waste ; Fossil fuels ; Minerals	Process activity data (process emission factor)	ISO 14040-44 ;	Ecoinvent ;	CML (Centrum voor Milieuwetenschappem); Eco-indicator	SimaPro	Contribution analysis ; Comparative analysis ; Sensitivity analysis	Healthcare unspecified
Decreased emission of nitrous oxide from delivery wards - Case study in Sweden	Ek M, Tjus K. Decreased emission of nitrous oxide from delivery wards— case study in Sweden. Mitigation and adaptation strategies for global change. 2008 Oct 1;13(8):809-18.	Product	Pharmaceuticals	Number of practice	One delivery	Life cycle stage	Cradle to grave	Use	Non-renewable resource use ; Renewable resource use ; Fossil energy carriers ; Non-renewable energy carriers ; Global warming potential; Ozone depletion potential; Acidification potential; Photochemical oxidant creation ; Eutrophication potential; ; Heavy metals ; Hazardous waste ; Solid waste	Process activity data (process emission factor)	–	–	–	KCL-ECO (SULCA)	Comparative analysis ; Scenario analysis	Anesthesiology; emergenc…
Development and environmental improvements of plastics for hydrophilic catheters in medical care: an environmental evaluation	Stripple H, Westman R, Holm D. Development and environmental improvements of plastics for hydrophilic catheters in medical care: an environmental evaluation. Journal of Cleaner Production. 2008 Nov 1;16(16):1764-76.	Product	Passive, Single Use vs. Passive, Reusable Devices	Amount of items	1825 items	Life cycle stage	Cradle to grave	Disposal; Production ; Transport ; Raw materials	Global warming potential; Eutrophication potential; Acidification potential; Photochemical oxidant creation ; Ozone depletion potential; Abiotic depletion potential; Human toxicity potential; Terrestrial ecotoxicity potential; Marine aquatic ecotoxicity potential ; Freshwater aquatic ecotoxicity ; Respiratory inorganics ; Respiratory organics ; Human health: carcinogens	Process activity data (process emission factor)	ISO 14040-44 ;	–	CML (Centrum voor Milieuwetenschappem); Eco-indicator ;EPS (Environmental Priority Strategies)	–	Comparative analysis	Healthcare unspecified
Life Cycle Assessment in Pharamceutical Applications	Jiménez-González, C. Life Cycle Assessment in Pharamceutical Applications; North Carolina State University, 2000	Product	Pharmaceuticals	Mass of item	one tonne	Life cycle stage	Cradle to gate	Production; Raw materials	Global warming potential; Ozone depletion potential; Acidification potential; Heavy metals ; Human health: carcinogens ; Nutrification potential; Winter smog ; Summer smog	Process activity data (process emission factor)	–	–	BUWAL (Bundesamt für Umwelt Wald und Landschaft) ; CML (Centrum voor Milieuwetenschappem) ; Eco-indicator	ECOPRO	Contribution analysis ; Comparative analysis	Psychiatry
The use of LCA to introduce life-cycle thinking into decision-making for the purchase of medical devices in the NHS	Ison E, Miller A. The use of LCA to introduce life- cycle thinking into decision-making for the purchase of medical devices in the NHS. Journal of Environmental Assessment Policy and Management. 2000 Dec;2(04):453-76.	Product	Passive, Single Use vs. Passive, Reusable Devices	Mass of item	one kilogram	Life cycle stage	Cradle to grave	Disposal; Packaging ; Production ; Reuse ; Transport ; Use ; Raw materials	Global warming potential; Acidification potential; Eutrophication potential; Human toxicity potential; Non-renewable energy use	Process activity data (process emission factor)	–	–	CML (Centrum voor Milieuwetenschappem);	PEMS (Packaging Industry Research Association Environmental Management System Software)	Comparative analysis ; Scenario analysis	Healthcare unspecified
Reducing the use of natural resources in health and social care: 2018 report	Sustainable Development Unit for NHS England and Public Health England. Reducing The Use Of Natural Resources In Health And Social Care: 2018 Report. Sustainable Development Unit. Cambridge. 2018.	Organisational	(Partial) healthcare system	Provision over time period	Provision over one year	Emission category	Scope 1-3	Commissioning and fu…; Supply chain ; Transport ; Waste ; Energy ; Water	Global warming potential;	Hybrid	–	BEIS (Business Energy & Industrial Strategy) ; BEIS (Business Energy & Industrial Strategy) ; NAEI (UK National Atmospheric Emissions Inventory)	–	–	Contribution analysis ; Comparative analysis	Healthcare unspecified
Lifecycle assessment of surgical drapes and tapes: reusable and disposable	Vozzola E, Overcash M, Griffing E. Lifecycle assessment of surgical drapes and tapes: reusable and disposable [Internet]. Environmental Clarity, Inc; 2018. 111 p. Available from: https:// www.tsa-uk.org/ asset/0DD2846A- 3BD3-434E- BAE0C74C0D1020 32/	Product	Passive, Single Use vs. Passive, Reusable Devices	Number of uses	1000 uses	Life cycle stage	Cradle to grave	Disposal; Packaging ; Production ; Reuse ; Transport ; Raw materials	Global warming potential; Abiotic depletion potential; Fossil fuel depletion potential; Ozone depletion potential; Human toxicity potential; Freshwater aquatic ecotoxicity ; Marine aquatic ecotoxicity potential ; Photochemical oxidant creation ; Acidification potential; Eutrophication potential; Non-renewable energy use ; Water use ; Solid waste	Process activity data (process emission factor)	ISO 14040-44 ;	Environmental Clarity ; Ecoinvent ; ELCD (European Reference Life Cycle Data System)	CML (Centrum voor Milieuwetenschappem);	SimaPro	Comparative analysis ; Sensitivity analysis	Healthcare unspecified
1 Own analysis
2 Directly derived from HealthcareLCA database

## Sheet: S3
Comparison with meta studies
Rizan, Chantelle MRCS (ENT); Steinbach, Ingeborg MA; Nicholson, Rosamond; Lillywhite, Rob; Reed, Malcolm; Bhutta, Mahmood F. The Carbon Footprint of Surgical Operations: A Systematic Review. Annals of Surgery 272(6):p 986-995, December 2020. | DOI: 10.1097/SLA.0000000000003951
Tan,202120	Cabon footprint of dermatologic surgery	Given
Chua,202121	The Environmental Impact of Interventional Radiology: An Evaluation of Greenhouse Gas Emissions from an Academic Interventional Radiology Practice	Given
Latta,202122	The carbon footprint of cataract surgery in Wellington	Given
Grinberg,202123	Eco-audit of conventional heart surgery procedures	Given
Ferrero,202224	The carbon footprint of cataract surgery in a French University Hospital.	Given
Hubert,202225	Carbon emissions during elective coronary artery bypass surgery, a single center experience	Given
Ditac,2022	Carbon footprint of atrial fibrillation catheter ablation	Given
Rodríguez-Jiménez, L., Romero-Martín, M., Spruell, T., Steley, Z., & Gómez-Salgado, J. (2023). The carbon footprint of healthcare settings: A systematic review. Journal of Advanced Nursing, 79, 2830–2844. https://doi.org/10.1111/jan.15671
Mtioui	The carbon footprint of a haemodialysis unit in Morocco	Given
Nansai	Carbon footprint of Japanese health care services from 2011 to 2015	Given
Prasad	Environmental footprint of regular and intensive inpatient care in a large US hospital	Given
Malik	Environmental impacts of Australia's largest health system	Given
Keller	From bandages to buildings: Identifying the environmental hotspots of hospitals	Given
Tennison	Health care's response to climate change: a carbon footprint assessment of the NHS in England	Given
Lim	The carbon footprint of an Australian satellite haemodialysis unit	Given
MacNeill	The impact of surgery on global climate: a carbon footprinting study of operating theatres in three health systems	Given
Malik	The carbon footprint of health care delivery in Western Australia's public health system	Given
Nicolet	What is the carbon footprint of primary care practices? A retrospective life-cycle analysis in Switzerland.	Given
Wu	The carbon footprint of the Chinese health-care system: an environmentally extended input–output and structural path analysis study	Given
Eckelmann	Environmental impacts of the US health care system and effects on public health	Given
Eckelmann	Life cycle environmental emissions and health damages from the Canadian healthcare system: an economic-environmental- epidemiological analysis	Given
Keil M et al. The impact of switching from single-use to reusable healthcare products: a transparency checklist and systematic review of life-cycle assessments. Eur J Public Health 2023;33:56–63.
Carre	Life cycle assessment comparing laundered surgical gowns with polypropylene based disposable gowns	Given
Davis et al.	Carbon footprint in flexible ureteroscopy: a comparative study on the environmental impact of reusable and single-use ureteroscopes	Given
Donahue et al.	A comparative carbon footprint analysis of disposable and reusable vaginal specula	Given
Eckelman et al.	Comparative life cycle assessment of disposable and reusable laryngeal mask airways	Given
Grimmond et al.	Impact on carbon footprint: a life cycle assessment of disposable versus reusable sharps containers in a large US hospital	Given
Ibbotson et al.	Eco-efficiency of disposable and reusable surgical instruments—a scissors case	Given
Jewell and Wentsel	Comparative life cycle assessment of reusable vs. disposable textiles	Given
Lee et al.	Life cycle assessment of single-use surgical and embedded filtration layer (EFL) reusable face mask	Given
McGain et al.	A life cycle assessment of reusable and single-use central venous catheter insertion kits	Given
McGain et al.	Financial and environmental costs of reusable and single-use anaesthetic equipment	Given
McGain et al.	The financial and environmental costs of reusable and single-use plastic anaesthetic drug trays	Given
McPherson et al.	The impact on life cycle carbon footprint of converting from disposable to reusable sharps containers in a large US hospital geographically distant from manufacturing and processing facilities	Given
Mikusinska	Comparative life cycle assessment of surgical scrub suits: the case of reusable and disposable scrubs used in Swedish healthcare	Given
Ortsäter et al.	A budget impact model to estimate the environmental impact of adopting RESPIMATVR re-usable in the Nordics and Benelux	Not given
Ortsäter et al.	Incorporating the environmental impact into a budget impact analysis: the example of adopting RESPIMATVR re-usable inhaler	Not given
Rizan et al.	Environmental impact of personal protective equipment distributed for use by health and social care services in England in the first six months of the COVID-19 pandemic	Given
Boix Rodr_x0002_ıguez et al.	Engineering design process of face masks based on circularity and life cycle assessment in the constraint of the COVID-19 pandemic	Given
Sanchez et al.	Environmental and economic comparison of reusable and disposable blood pressure cuffs in multiple clinical settings	Given
Sanchez et al.	Life cycle assessment and costing methods for device procurement: comparing reusable and single-use disposable laryngoscopes	Given
Unger et al	Comparative life cycle assessment of reused versus disposable dental burs	Given
van Straten et al.	A life cycle assessment of reprocessing face masks during the Covid-19 pandemic	Given
Vozzola et al.	An environmental analysis of reusable and disposable surgical gowns	Given
Vozzola et al.	Environmental considerations in the selection of isolation gowns: a life cycle assessment of reusable and disposable alternatives	Given
Grimmond et al.	Before/after intervention study to determine impact on life-cycle carbon footprint of converting from single-use to reusable sharps containers in 40 UK NHS trusts	Given
Friedericy et al.	Reducing the environmental impact of sterilization packaging for surgical instruments in the operating room: a comparative life cycle assessment of disposable versus reusable systems	Given
Rizan and Bhutta	Environmental impact and life cycle financial cost of hybrid (reusable/single-use) instruments versus single-use equivalents in laparoscopic cholecystectomy	Given
Morris and Hicks	Life cycle assessment of stainless-steel reusable speculums versus disposable acrylic speculums in a university clinic setting: a case study	Given

## Sheet: S4
Analytical level	Cluster level 1	Cluster level 2	Operational definition	Coding rule
Macro	Organisational	Hospital	Whole-hospital assessments.	Assigned when the object of analysis was the hospital as an organisational unit.
	Organisational	Hospital area	Specific hospital units or functional areas.	Assigned to departments or units such as ICU, operating suite, emergency department, or similar areas.
	Organisational	Doctor’s practice	Outpatient, dental, primary care, or specialist practice settings.	Assigned when the object of analysis was a medical, dental, or general practice.
	Organisational	(Partial) healthcare system	Geographically defined healthcare provision.	Assigned to national healthcare provision, health-sector emissions, or defined parts of healthcare systems.
Meso	Service1	Surgery	Surgical or invasive procedures.	Assigned when a surgical procedure or operative pathway was the dominant clinical activity.
	Service1	Diagnostic – non-imaging	Non-imaging diagnostic examinations, laboratory tests, pathology, screening, or clinical evaluations.	Assigned when the main activity was diagnostic but not primarily imaging-based.
	Service1	Diagnostic – imaging	Diagnostic activities based on imaging technologies.	Assigned to MRI, CT, ultrasound, X-ray, endoscopy, or comparable imaging procedures.
	Service1	Non-operative	Therapeutic interventions not classified as operations.	Assigned to dialysis, radiotherapy, transfusion, medication administration, disease management, or therapeutic care pathways without a dominant surgical intervention.
	Service1	Complementary	Preventive, follow-up, telemedicine, documentation, counselling, behavioural support, or programme-related healthcare activities.	Assigned when the service supported healthcare delivery but was not primarily diagnostic, operative, or therapeutic.
Micro	Product2	Pharmaceuticals	Pharmaceuticals, active substances, vaccines, anaesthetic agents, medical gases, or drug-related items.	Assigned when the assessed object was primarily a medication-related product.
	Product2	Passive, single-use devices with few or single materials	Disposable medical items with simple material composition.	Assigned to simple single-use consumables (e.g. masks, gloves, syringes, gowns).
	Product2	Passive, single-use devices with multiple materials	Disposable products or kits consisting of several materials or components.	Assigned to complex disposable devices, kits, packs, or multi-component products.
	Product2	Passive, reusable devices	Reusable medical devices or instruments.	Assigned to items intended for repeated use after cleaning, sterilisation, or reprocessing.
	Product2	Energy-consuming devices	Devices requiring electricity, fuel, or other energy during operation.	Assigned to active devices such as imaging equipment, scopes, machines, or treatment devices.
	Product2	Implantable devices	Products designed to remain in the patient’s body.	Assigned to implants or implant components.
	Product2	Multiple product categories	Combinations of two or more product types.	Assigned when several product classes were assessed in the same study.
	Excluded	Research-related activities	Clinical trials, conferences, educational training events, or other research-related activities.	Excluded because these activities represent knowledge generation rather than healthcare delivery and therefore fall outside the defined system boundaries.
	Excluded	Packaging (standalone)	Studies assessing packaging only, without the associated medical product or healthcare service.	Excluded when the LCA focused solely on packaging rather than the medical product or healthcare delivery process.
	Excluded	Food products (non-medical)	Food items such as nutrition products and infant formula.	Excluded because food is not considered a medical product within the defined system boundaries, even when used in a healthcare context.
	1 Classification reflects the primary clinical function of the healthcare activity as defined in procedural coding systems. For studies assessing complex care pathways comprising multiple activities (e.g. diagnostics, medication, surgery, and follow-up), classification was based on the dominant clinical activity, defined as the activity primarily responsible for achieving the therapeutic objectiv…
	2 Classification followed a functional product perspective, grouping items based on their role in healthcare delivery and key life cycle-relevant characteristics based on Greenhouse Gas Accounting Sector Guidance for Pharmaceutical Products and Medical Devices.

## Sheet: S5
Rule	Decision rule	Cluster level 1	Typical Cluster level 2 examples
A	Classify according to the primary functional reference, not all contextual descriptors.
B	If a FU expresses provision, coverage, protection, or demand over time, the FU was classified as Provision over time period, even when item quantities were reported.	Provision over time period	provision over one year; provision for one person over one month; annual demand; coverage for surgical team over one year
C	If a FU describes treatment, care, or management of one patient, the FU was classified as One patient, even when a time period was included.	One patient	one patient’s treatment; one patient for one year; one patient per day
D	If a FU describes a discrete healthcare activity (e.g. procedure, examination, test, appointment), the FU was classified as Number of practice, even when products or materials were defined.	Number of practice	one procedure; one surgery; one test; 5000 practices; treatment course
E	If a FU describes the use or reuse of a product, the FU was classified as Number of uses, even when the use occurred during a procedure.	Number of uses	one use; 1000 uses; 200 actuations; 4500 uses
F	If a FU was defined by a measurable physical quantity (mass/volume), the FU was classified as Mass of item rather than Amount of items.	Mass of item	100 mg; 750 mg; one kilogram; one tonne; Nm³; litres
G	If a FU was defined by a measured quantity of waste or waste treatment, the FU was classified as Mass of waste.	Mass of waste	one tonne of waste; kg of waste; waste of one plate
H	If a FU was defined by countable items, doses, kits, devices, batches, or shipments without a dominant service or use function, the FU was classified as Amount of items.	Amount of items	one item; one dose; 1000 items; machine and kit; preparation and processing
	In some cases, functional units were inherently ambiguous, as a single use could simultaneously correspond to a patient, a procedure, or a time period. In such cases, classification was guided by the wording and primary focus of the study.

## Sheet: S6
Hierachy	Category	Definition
1	Temporal care pathway	Boundaries defined by the chronological progression of patient care over time.
2	Spatial patient flow	Boundaries defined by physically or organizationally delimited healthcare settings, locations, or transitions.
3	Clinical process	Boundaries defined by discrete clinical procedures, treatment activities, or healthcare processes.
4	Life cycle stage	Boundaries defined by product or service life cycle phases (e.g. cradle-to-gate, cradle-to-grave).
5	Emission category	Boundaries defined by greenhouse gas accounting scopes or emission classifications.
6	System/policy level	Boundaries defined at the level of healthcare systems, policy frameworks, or sector-wide service provision.
